# Supplementary material for: Computational Screening of Anti-Cancer Drugs Identifies a New BRCA Independent Gene Expression Signature to Predict Breast Cancer Sensitivity to Cisplatin
Source: Cancers (Basel). 2022 May 13;14(10):2404. doi: 10.3390/cancers14102404 (PMC9139442; doi:10.3390/cancers14102404)
Supplement: Supplementary file 1 [file cancers-14-02404-s001.zip]

Archive with 2 entries (2 files):
- cancers-1699456 sups figs.pdf
- cancers-1699456 sups new .xlsx
