# Supplementary material for: Computational Screening of Anti-Cancer Drugs Identifies a New BRCA Independent Gene Expression Signature to Predict Breast Cancer Sensitivity to Cisplatin
Source: Cancers (Basel). 2022 May 13;14(10):2404. doi: 10.3390/cancers14102404 (PMC9139442; doi:10.3390/cancers14102404)
Supplement: Supplementary file 1 [file cancers-14-02404-s001.zip › cancers-1699456 sups new .xlsx]

## Sheet: Supplementary Table 1
Drug	EntrezID	Direction	Gene
17-AAG	51764	Down	GNG13
17-AAG	23008	Down	KLHDC10
17-AAG	50604	Down	IL20
17-AAG	64799	Down	IQCH
17-AAG	92973	Down	NA
17-AAG	107	Down	ADCY1
17-AAG	170689	Down	ADAMTS15
17-AAG	3895	Down	KTN1
17-AAG	84307	Down	ZNF397
17-AAG	55364	Down	IMPACT
17-AAG	5382	Down	PMS2P4
17-AAG	134121	Down	C5orf49
17-AAG	388152	Down	GOLGA2P7
17-AAG	341676	Down	NEK5
17-AAG	134548	Down	SOWAHA
17-AAG	6605	Down	SMARCE1
17-AAG	100287616	Down	LOXL1-AS1
17-AAG	78991	Down	PCYOX1L
17-AAG	53637	Down	S1PR5
17-AAG	84928	Down	TMEM209
17-AAG	768	Up	CA9
17-AAG	639	Up	PRDM1
17-AAG	50515	Up	CHST11
17-AAG	90102	Up	PHLDB2
17-AAG	7408	Up	VASP
17-AAG	3726	Up	JUNB
17-AAG	55968	Up	NSFL1C
17-AAG	7879	Up	RAB7A
17-AAG	2310	Up	FOXO3B
17-AAG	84815	Up	MGC12916
17-AAG	4837	Up	NNMT
17-AAG	9953	Up	HS3ST3B1
17-AAG	3294	Up	HSD17B2
17-AAG	5467	Up	PPARD
17-AAG	1848	Up	DUSP6
17-AAG	51123	Up	ZNF706
5-FdUR	100289341	Down	MAN1B1-DT
5-FdUR	2072	Down	ERCC4
5-FdUR	222663	Down	SCUBE3
5-FdUR	440515	Down	ZNF506
5-FdUR	4985	Down	OPRD1
5-FdUR	6450	Down	SH3BGR
5-FdUR	25806	Down	VAX2
5-FdUR	400027	Down	LINC00938
5-FdUR	148266	Down	ZNF569
5-FdUR	163131	Down	ZNF780B
5-FdUR	285605	Down	DTWD2
5-FdUR	10486	Down	CAP2
5-FdUR	7594	Down	ZNF43
5-FdUR	91120	Down	ZNF682
5-FdUR	57615	Down	ZNF492
5-FdUR	654254	Down	ZNF732
5-FdUR	148268	Down	ZNF570
5-FdUR	23429	Down	RYBP
5-FdUR	84911	Down	ZNF382
5-FdUR	54553	Down	MIR4453HG
5-FdUR	80298	Down	MTERF2
5-FdUR	150275	Down	CCDC117
5-FdUR	80012	Down	PHC3
5-FdUR	134548	Down	SOWAHA
5-FdUR	22903	Down	BTBD3
5-FdUR	128853	Down	DUSP15
5-FdUR	254778	Down	VXN
5-FdUR	65982	Down	ZSCAN18
5-FdUR	266727	Down	MDGA1
5-FdUR	5577	Down	PRKAR2B
5-FdUR	646851	Down	FAM227A
5-FdUR	65266	Down	WNK4
5-FdUR	154141	Down	MBOAT1
5-FdUR	6387	Down	CXCL12
5-FdUR	55435	Down	AP1AR
5-FdUR	374899	Down	ZNF829
5-FdUR	100506215	Down	PAXBP1-AS1
5-FdUR	286223	Down	NA
5-FdUR	283234	Up	CCDC88B
5-FdUR	27079	Up	RPUSD2
5-FdUR	6813	Up	STXBP2
5-FdUR	157697	Up	ERICH1
5-FdUR	253769	Up	WDR27
5-FdUR	3691	Up	ITGB4
5-FdUR	55657	Up	ZNF692
5-FdUR	9470	Up	EIF4E2
5-FdUR	6176	Up	RPLP1
5-FdUR	10509	Up	SEMA4B
5-FdUR	284114	Up	TMEM102
5-FdUR	5738	Up	PTGFRN
5-FdUR	84790	Up	TUBA1C
5-FdUR	5361	Up	PLXNA1
5-FdUR	3566	Up	IL4R
5-FdUR	518	Up	ATP5MC3
5-FdUR	664709	Up	HNRNPA1P10
5-FdUR	1939	Up	EIF2D
5-FdUR	6217	Up	RPS16
5-FdUR	7205	Up	TRIP6
5-FdUR	84759	Up	PCGF1
5-FdUR	10945	Up	KDELR1
5-FdUR	51545	Up	ZNF581
5-FdUR	6141	Up	RPL18
5-FdUR	125965	Up	COX6B2
5-FdUR	6205	Up	RPS11
5-FdUR	24140	Up	FTSJ1
5-FdUR	3675	Up	ITGA3
5-FdUR	9168	Up	TMSB10
5-FdUR	30844	Up	EHD4
5-FdUR	54626	Up	HES2
5-FdUR	50649	Up	ARHGEF4
5-FdUR	6235	Up	RPS29
5-FdUR	7277	Up	TUBA4A
5-FdUR	5575	Up	PRKAR1B
5-FdUR	23005	Up	MAPKBP1
5-FdUR	6193	Up	RPS5
5-FdUR	360	Up	AQP3
5-FdUR	2356	Up	FPGS
5-FdUR	606551	Up	UBE2MP1
5-FdUR	283458	Up	NME2P1
5-FdUR	56262	Up	LRRC8A
5-FdUR	84667	Up	HES7
5-FdUR	55505	Up	NOP10
5-FdUR	387509	Up	GPR153
5-FdUR	254531	Up	LPCAT4
5-FU	100287896	Down	LOC100287896
5-FU	100289341	Down	MAN1B1-DT
5-FU	257177	Down	CFAP126
5-FU	55500	Down	ETNK1
5-FU	9831	Down	ZNF623
5-FU	22903	Down	BTBD3
5-FU	394	Down	ARHGAP5
5-FU	6391	Down	SDHC
5-FU	7750	Down	ZMYM2
5-FU	22931	Down	RAB18
5-FU	55030	Down	FBXO34
5-FU	58500	Down	ZNF250
5-FU	27445	Down	PCLO
5-FU	57209	Down	ZNF248
5-FU	1629	Down	DBT
5-FU	22863	Down	ATG14
5-FU	7581	Down	ZNF33A
5-FU	9472	Down	AKAP6
5-FU	81575	Down	APOLD1
5-FU	349075	Down	ZNF713
5-FU	646851	Down	FAM227A
5-FU	283635	Down	FAM177A1
5-FU	5257	Down	PHKB
5-FU	220906	Down	WAC-AS1
5-FU	79758	Down	DHRS12
5-FU	79589	Down	RNF128
5-FU	57223	Down	PPP4R3B
5-FU	132949	Down	AASDH
5-FU	11154	Down	AP4S1
5-FU	83452	Down	RAB33B
5-FU	3799	Down	KIF5B
5-FU	9205	Down	ZMYM5
5-FU	1389	Down	CREBL2
5-FU	8615	Down	USO1
5-FU	84307	Down	ZNF397
5-FU	26057	Down	ANKRD17
5-FU	100101467	Down	ZSCAN30
5-FU	84911	Down	ZNF382
5-FU	10730	Down	YME1L1
5-FU	84826	Down	SFT2D3
5-FU	7248	Down	TSC1
5-FU	27090	Up	ST6GALNAC4
5-FU	51063	Up	CALHM2
5-FU	441502	Up	RPS26P11
5-FU	5093	Up	PCBP1
5-FU	10945	Up	KDELR1
5-FU	440915	Up	POTEKP
5-FU	27429	Up	HTRA2
5-FU	5536	Up	PPP5C
5-FU	3142	Up	HLX
5-FU	60528	Up	ELAC2
5-FU	26073	Up	POLDIP2
5-FU	6793	Up	STK10
5-FU	26784	Up	SNORA64
5-FU	83743	Up	GRWD1
5-FU	5606	Up	MAP2K3
5-FU	23149	Up	FCHO1
5-FU	3706	Up	ITPKA
5-FU	11284	Up	PNKP
5-FU	8651	Up	SOCS1
5-FU	6650	Up	CAPN15
5-FU	9244	Up	CRLF1
5-FU	6193	Up	RPS5
5-FU	6230	Up	RPS25
5-FU	79654	Up	HECTD3
5-FU	114915	Up	EPB41L4A-AS1
5-FU	388499	Up	LYPLA2P2
5-FU	8662	Up	EIF3B
5-FU	574042	Up	SNORA10
5-FU	6205	Up	RPS11
5-FU	60314	Up	MYG1
5-FU	2997	Up	GYS1
5-FU	7376	Up	NR1H2
5-FU	6141	Up	RPL18
5-FU	10105	Up	PPIF
5-FU	53918	Up	PELO
5-FU	23521	Up	RPL13A
5-FU	10322	Up	SMYD5
5-FU	387841	Up	RPL13AP20
5-FU	24140	Up	FTSJ1
5-FU	64840	Up	PORCN
5-FU	641455	Up	POTEM
AG1478	4355	Down	MPP2
AG1478	126567	Down	C2CD4C
AG1478	10951	Down	CBX1
AG1478	85019	Down	TMEM241
AG1478	100129434	Down	LOC100129434
AG1478	7572	Down	ZNF24
AG1478	196403	Down	DTX3
AG1478	2026	Down	ENO2
AG1478	51310	Down	SLC22A17
AG1478	55964	Down	SEPTIN3
AG1478	9070	Down	ASH2L
AG1478	10152	Down	ABI2
AG1478	100128361	Down	LOC100128361
AG1478	11013	Down	TMSB15A
AG1478	57614	Down	RELCH
AG1478	84307	Down	ZNF397
AG1478	51747	Down	LUC7L3
AG1478	753	Down	LDLRAD4
AG1478	54470	Down	ARMCX6
AG1478	25936	Down	NSL1
AG1478	4712	Down	NDUFB6
AG1478	23225	Down	NUP210
AG1478	3895	Down	KTN1
AG1478	57536	Down	KIAA1328
AG1478	283554	Down	GPR137C
AG1478	150384	Down	GTSE1-DT
AG1478	100133039	Down	NA
AG1478	100507646	Down	NA
AG1478	147339	Down	C18orf25
AG1478	6613	Down	SUMO2
AG1478	55209	Down	SETD5
AG1478	54495	Down	TMX3
AG1478	11248	Down	NXPH3
AG1478	84443	Down	FRMPD3
AG1478	80150	Down	ASRGL1
AG1478	84064	Down	HDHD2
AG1478	51495	Down	HACD3
AG1478	100287765	Down	LINC00630
AG1478	114800	Down	CCDC85A
AG1478	925	Down	CD8A
AG1478	55197	Down	RPRD1A
AG1478	6383	Down	SDC2
AG1478	730101	Down	LOC730101
AG1478	6938	Down	TCF12
AG1478	79664	Down	ICE2
AG1478	80115	Up	BAIAP2L2
AG1478	3855	Up	KRT7
AG1478	2874	Up	GPS2
AG1478	375061	Up	FAM89A
AG1478	2308	Up	FOXO1
AG1478	4502	Up	MT2A
AG1478	92241	Up	RCSD1
AG1478	112483	Up	SAT2
AG1478	10588	Up	MTHFS
AG1478	119548	Up	PNLIPRP3
AG1478	79465	Up	ULBP3
AG1478	117144	Up	CATSPER1
AG1478	254439	Up	C11orf86
AG1478	60370	Up	AVPI1
AG1478	37	Up	ACADVL
AG1478	4862	Up	NPAS2
AG1478	5646	Up	PRSS3
AG1478	1066	Up	CES1
AG1478	8797	Up	TNFRSF10A
AG1478	353322	Up	ANKRD37
AG1478	55374	Up	TMCO6
AG1478	64114	Up	TMBIM1
AG1478	968	Up	CD68
AG1478	22943	Up	DKK1
AG1478	30851	Up	TAX1BP3
AG1478	221749	Up	PXDC1
AG1478	148932	Up	MOB3C
AG1478	1497	Up	CTNS
AG1478	7378	Up	UPP1
AG1478	1263	Up	PLK3
AG1478	163782	Up	KANK4
AG1478	30817	Up	ADGRE2
AG1478	1140	Up	CHRNB1
AG1478	7879	Up	RAB7A
AG1478	53833	Up	IL20RB
AG1478	1843	Up	DUSP1
AG1478	23108	Up	RAP1GAP2
AG1478	1440	Up	CSF3
AG1478	135250	Up	RAET1E
AG1478	26001	Up	RNF167
AG1478	10170	Up	DHRS9
AS-252424	4121	Down	MAN1A1
AS-252424	23433	Down	RHOQ
AS-252424	7411	Down	VBP1
AS-252424	817	Down	CAMK2D
AS-252424	9650	Down	MTFR1
AS-252424	221143	Down	EEF1AKMT1
AS-252424	100272147	Down	CMC4
AS-252424	23469	Down	PHF3
AS-252424	26054	Down	SENP6
AS-252424	730101	Down	LOC730101
AS-252424	28962	Down	OSTM1
AS-252424	9821	Down	RB1CC1
AS-252424	665	Down	BNIP3L
AS-252424	57515	Down	SERINC1
AS-252424	64089	Down	SNX16
AS-252424	23097	Down	CDK19
AS-252424	22856	Down	CHSY1
AS-252424	56986	Down	DTWD1
AS-252424	55156	Down	ARMC1
AS-252424	25842	Down	ASF1A
AS-252424	92912	Down	UBE2Q2
AS-252424	134553	Down	C5orf24
AS-252424	6936	Down	GCFC2
AS-252424	135154	Down	SDHAF4
AS-252424	1054	Down	CEBPG
AS-252424	9205	Down	ZMYM5
AS-252424	162681	Down	C18orf54
AS-252424	4205	Down	MEF2A
AS-252424	24149	Down	ZNF318
AS-252424	7741	Down	ZSCAN26
AS-252424	81631	Down	MAP1LC3B
AS-252424	56126	Down	PCDHB10
AS-252424	654254	Down	ZNF732
AS-252424	2332	Down	FMR1
AS-252424	6738	Down	RO60
AS-252424	8545	Down	CGGBP1
AS-252424	641339	Down	ZNF674
AS-252424	2245	Down	FGD1
AS-252424	51187	Down	RSL24D1
AS-252424	205327	Down	C2orf69
AS-252424	54806	Down	AHI1
AS-252424	23036	Down	ZNF292
AS-252424	26512	Down	INTS6
AS-252424	90488	Down	TMEM263
AS-252424	200576	Down	PIKFYVE
AS-252424	54822	Down	TRPM7
AS-252424	4603	Down	MYBL1
AS-252424	4800	Down	NFYA
AS-252424	113026	Up	PLCD3
AS-252424	55971	Up	BAIAP2L1
AS-252424	219293	Up	ATAD3C
AS-252424	5738	Up	PTGFRN
AS-252424	402569	Up	KPNA7
AS-252424	144100	Up	PLEKHA7
AS-252424	5721	Up	PSME2
AS-252424	10411	Up	RAPGEF3
AS-252424	5896	Up	RAG1
AS-252424	1013	Up	CDH15
AS-252424	2877	Up	GPX2
AS-252424	3965	Up	LGALS9
AS-252424	4234	Up	METTL1
AS-252424	3728	Up	JUP
AS-252424	84069	Up	PLEKHN1
AS-252424	201176	Up	ARHGAP27
AS-252424	147700	Up	KLC3
AS-252424	255812	Up	SDHAP1
AS-252424	26579	Up	MYEOV
AS-252424	1840	Up	DTX1
AS-252424	23220	Up	DTX4
AS-252424	5724	Up	PTAFR
AS-252424	80320	Up	SP6
AS-252424	51090	Up	PLLP
AS-252424	200958	Up	MUC20
AS-252424	8662	Up	EIF3B
AS-252424	4938	Up	OAS1
AS-252424	360	Up	AQP3
AS-252424	240	Up	ALOX5
AS-252424	84865	Up	CCDC142
AS-252424	284001	Up	CCDC57
AS-252424	10331	Up	B3GNT3
AS-252424	22844	Up	FRMPD1
AS-252424	7477	Up	WNT7B
AS-252424	125115	Up	KRT40
AS-252424	89944	Up	GLB1L2
AS-252424	55287	Up	TMEM40
AS-252424	80833	Up	APOL3
AS-252424	7409	Up	VAV1
AS-252424	4486	Up	MST1R
AS-252424	65985	Up	AACS
AS-252424	51599	Up	LSR
AS-252424	55057	Up	CRYBG2
AS-252424	147138	Up	TMC8
AS-252424	3898	Up	LAD1
AS-252424	317762	Up	CCDC85C
AS-252424	4584	Up	MUC3A
AS-252424	100506119	Up	LINC01503
AS-252424	121551	Up	BTBD11
AS-252424	3713	Up	IVL
AS-252424	153571	Up	C5orf38
AS-252424	5349	Up	FXYD3
AS-252424	5493	Up	PPL
AS-252424	6367	Up	CCL22
AS-252424	11033	Up	ADAP1
AS-252424	3860	Up	KRT13
AS-252424	80028	Up	FBXL18
AS-252424	153	Up	ADRB1
AS-252424	5097	Up	PCDH1
AS-252424	337875	Up	H2BP1
AS-252424	8437	Up	RASAL1
AS-252424	3851	Up	KRT4
AZD6244	5170	Down	PDPK1
AZD6244	22996	Down	TTC39A
AZD6244	57690	Down	TNRC6C
AZD6244	22928	Down	SEPHS2
AZD6244	10486	Down	CAP2
AZD6244	89766	Down	UMODL1
AZD6244	84656	Down	GLYR1
AZD6244	309	Down	ANXA6
AZD6244	29116	Down	MYLIP
AZD6244	2900	Down	GRIK4
AZD6244	23199	Down	GSE1
AZD6244	80020	Down	FOXRED2
AZD6244	9215	Down	LARGE1
AZD6244	56061	Down	UBFD1
AZD6244	10229	Down	COQ7
AZD6244	7727	Down	ZNF174
AZD6244	9066	Down	SYT7
AZD6244	91768	Down	CABLES1
AZD6244	51237	Down	MZB1
AZD6244	5297	Down	PI4KA
AZD6244	744	Down	MPPED2
AZD6244	6506	Down	SLC1A2
AZD6244	2288	Down	FKBP4
AZD6244	326624	Down	RAB37
AZD6244	89846	Down	FGD3
AZD6244	25924	Down	MYRIP
AZD6244	641371	Down	ACOT1
AZD6244	5618	Down	PRLR
AZD6244	283450	Down	HECTD4
AZD6244	388886	Down	LRRC75B
AZD6244	20	Down	ABCA2
AZD6244	2563	Down	GABRD
AZD6244	84843	Down	NA
AZD6244	23042	Down	PDXDC1
AZD6244	9767	Down	JADE3
AZD6244	100507584	Down	LINC01016
AZD6244	9368	Down	SLC9A3R1
AZD6244	26084	Down	ARHGEF26
AZD6244	284018	Down	C17orf58
AZD6244	1773	Down	DNASE1
AZD6244	10140	Down	TOB1
AZD6244	10057	Down	ABCC5
AZD6244	26018	Down	LRIG1
AZD6244	9649	Down	RALGPS1
AZD6244	158405	Down	KIAA1958
AZD6244	22982	Down	DIP2C
AZD6244	10499	Down	NCOA2
AZD6244	54836	Down	BSPRY
AZD6244	400506	Down	KNOP1
AZD6244	79092	Down	CARD14
AZD6244	64110	Down	MAGEF1
AZD6244	26504	Down	CNNM4
AZD6244	2065	Down	ERBB3
AZD6244	57580	Down	PREX1
AZD6244	57496	Down	MRTFB
AZD6244	100128788	Down	SRRM2-AS1
AZD6244	29993	Down	PACSIN1
AZD6244	100132074	Down	FOXO6
AZD6244	23062	Down	GGA2
AZD6244	23510	Down	KCTD2
AZD6244	84952	Down	CGNL1
AZD6244	54502	Down	RBM47
AZD6244	1050	Down	CEBPA
AZD6244	401934	Down	RNF223
AZD6244	152	Down	ADRA2C
AZD6244	5524	Down	PTPA
AZD6244	27092	Down	CACNG4
AZD6244	155066	Down	ATP6V0E2
AZD6244	776	Down	CACNA1D
AZD6244	91373	Down	UAP1L1
AZD6244	22901	Down	ARSG
AZD6244	146279	Down	TEKT5
AZD6244	10991	Down	SLC38A3
AZD6244	145837	Down	DRAIC
AZD6244	400604	Down	TOB1-AS1
AZD6244	56850	Down	GRIPAP1
AZD6244	100131347	Down	RDM1P5
AZD6244	9742	Down	IFT140
AZD6244	79899	Up	PRR5L
AZD6244	182	Up	JAG1
AZD6244	2182	Up	ACSL4
AZD6244	64859	Up	NABP1
AZD6244	199221	Up	DZIP1L
AZD6244	4313	Up	MMP2
AZD6244	5801	Up	PTPRR
AZD6244	89797	Up	NAV2
AZD6244	2920	Up	CXCL2
AZD6244	2354	Up	FOSB
AZD6244	79827	Up	CLMP
AZD6244	284454	Up	MIR23AHG
AZD6244	4311	Up	MME
AZD6244	8091	Up	HMGA2
AZD6244	386617	Up	KCTD8
AZD6244	9019	Up	MPZL1
AZD6244	84830	Up	ADTRP
AZD6244	151887	Up	CCDC80
AZD6244	2950	Up	GSTP1
AZD6244	649	Up	BMP1
AZD6244	541565	Up	C8orf58
AZD6244	355	Up	FAS
AZD6244	8492	Up	PRSS12
AZD6244	55076	Up	TMEM45A
AZD6244	7091	Up	TLE4
AZD6244	79937	Up	CNTNAP3
AZD6244	4919	Up	ROR1
AZD6244	4053	Up	LTBP2
AZD6244	6717	Up	SRI
AZD6244	55022	Up	PID1
AZD6244	80114	Up	BICC1
AZD6244	204010	Up	RPSAP52
AZD6244	3606	Up	IL18
AZD6244	84141	Up	EVA1A
AZD6244	23768	Up	FLRT2
AZD6244	64115	Up	VSIR
AZD6244	1288	Up	COL4A6
AZD6244	2308	Up	FOXO1
AZD6244	554202	Up	MIR31HG
AZD6244	7447	Up	VSNL1
AZD6244	3915	Up	LAMC1
AZD6244	84529	Up	CDIN1
AZD6244	2004	Up	ELK3
AZD6244	9322	Up	TRIP10
AZD6244	3552	Up	IL1A
AZD6244	218	Up	ALDH3A1
AZD6244	1948	Up	EFNB2
AZD6244	8744	Up	TNFSF9
AZD6244	857	Up	CAV1
AZD6244	9839	Up	ZEB2
AZD6244	26031	Up	OSBPL3
AZD6244	54947	Up	LPCAT2
AZD6244	85463	Up	ZC3H12C
AZD6244	11174	Up	ADAMTS6
AZD6244	10487	Up	CAP1
AZD6244	84981	Up	MIR22HG
AZD6244	9435	Up	CHST2
AZD6244	55137	Up	FIGN
AZD6244	80201	Up	HKDC1
AZD6244	8428	Up	STK24
AZD6244	3914	Up	LAMB3
AZD6244	90527	Up	DUOXA1
AZD6244	79633	Up	FAT4
AZD6244	6446	Up	SGK1
AZD6244	81786	Up	TRIM7
AZD6244	2533	Up	FYB1
AZD6244	53836	Up	GPR87
AZD6244	5997	Up	RGS2
AZD6244	79628	Up	SH3TC2
AZD6244	131566	Up	DCBLD2
AZD6244	55357	Up	TBC1D2
AZD6244	2191	Up	FAP
AZD6244	301	Up	ANXA1
AZD6244	92126	Up	DSEL
AZD6244	8796	Up	SCEL
AZD6244	5787	Up	PTPRB
AZD6244	10477	Up	UBE2E3
AZD6244	79850	Up	TLCD3A
AZD6244	28232	Up	SLCO3A1
AZD6244	6699	Up	SPRR1B
AZD6244	10253	Up	SPRY2
AZD6244	3198	Up	HOXA1
AZD6244	6591	Up	SNAI2
AZD6244	8076	Up	MFAP5
AZD6244	7048	Up	TGFBR2
AZD6244	858	Up	CAV2
AZD6244	4837	Up	NNMT
AZD6244	8601	Up	RGS20
AZD6244	5939	Up	RBMS2
AZD6244	2769	Up	GNA15
AZD6244	92737	Up	DNER
AZD6244	114548	Up	NLRP3
AZD6244	646	Up	BNC1
AZD6244	8436	Up	CAVIN2
AZD6244	10326	Up	SIRPB1
AZD6244	302	Up	ANXA2
AZD6244	3918	Up	LAMC2
AZD6244	5271	Up	SERPINB8
AZD6244	5054	Up	SERPINE1
AZD6244	6274	Up	S100A3
AZD6244	5268	Up	SERPINB5
AZD6244	9388	Up	LIPG
AZD6244	4500	Up	MT1L
AZD6244	30846	Up	EHD2
AZD6244	1021	Up	CDK6
AZD6244	389136	Up	VGLL3
AZD6244	9796	Up	PHYHIP
AZD6244	80206	Up	FHOD3
AZD6244	6273	Up	S100A2
AZD6244	2012	Up	EMP1
AZD6244	22936	Up	ELL2
Baicalein	158584	Down	FAAH2
Baicalein	153562	Down	MARVELD2
Baicalein	4594	Down	MMUT
Baicalein	54845	Down	ESRP1
Baicalein	94241	Down	TP53INP1
Baicalein	4646	Down	MYO6
Baicalein	11043	Down	MID2
Baicalein	2690	Down	GHR
Baicalein	85012	Down	TCEAL3
Baicalein	2549	Down	GAB1
Baicalein	2804	Down	GOLGB1
Baicalein	80824	Down	DUSP16
Baicalein	344148	Down	NCKAP5
Baicalein	157680	Down	VPS13B
Baicalein	25849	Down	PARM1
Baicalein	255743	Down	NPNT
Baicalein	140733	Down	MACROD2
Baicalein	8493	Down	PPM1D
Baicalein	10207	Down	PATJ
Baicalein	10559	Down	SLC35A1
Baicalein	100505576	Down	LINC00672
Baicalein	839	Down	CASP6
Baicalein	266722	Down	HS6ST3
Baicalein	57763	Down	ANKRA2
Baicalein	10087	Down	CERT1
Baicalein	55088	Down	CCDC186
Baicalein	10610	Down	ST6GALNAC2
Baicalein	8573	Down	CASK
Baicalein	987	Down	LRBA
Baicalein	51141	Down	INSIG2
Baicalein	122525	Down	C14orf28
Baicalein	1501	Down	CTNND2
Baicalein	151473	Down	SLC16A14
Baicalein	57419	Down	SLC24A3
Baicalein	1657	Down	DMXL1
Baicalein	51742	Down	ARID4B
Baicalein	84181	Down	CHD6
Baicalein	55074	Down	OXR1
Baicalein	145837	Down	DRAIC
Baicalein	23033	Down	DOP1A
Baicalein	357	Down	SHROOM2
Baicalein	91074	Down	ANKRD30A
Baicalein	54454	Down	ATAD2B
Baicalein	92421	Down	CHMP4C
Baicalein	157567	Down	ANKRD46
Baicalein	9648	Down	GCC2
Baicalein	83594	Down	NUDT12
Baicalein	81579	Down	PLA2G12A
Baicalein	56204	Down	FAM214A
Baicalein	84460	Down	ZMAT1
Baicalein	1955	Down	MEGF9
Baicalein	10565	Down	ARFGEF1
Baicalein	23023	Down	TMCC1
Baicalein	128153	Down	SPATA17
Baicalein	1040	Down	CDS1
Baicalein	79698	Down	ZMAT4
Baicalein	2104	Down	ESRRG
Baicalein	286144	Down	TRIQK
Baicalein	54799	Down	MBTD1
Baicalein	10241	Down	CALCOCO2
Baicalein	901	Down	CCNG2
Baicalein	767	Down	CA8
Baicalein	7366	Down	UGT2B15
Baicalein	25978	Down	CHMP2B
Baicalein	55102	Down	ATG2B
Baicalein	284233	Down	CYP4F35P
Baicalein	205717	Down	USF3
Baicalein	23429	Down	RYBP
Baicalein	256643	Down	BCLAF3
Baicalein	3295	Down	HSD17B4
Baicalein	84458	Down	LCOR
Baicalein	8491	Down	MAP4K3
Baicalein	9778	Down	KIAA0232
Baicalein	1460	Up	CSNK2B
Baicalein	55210	Up	ATAD3A
Baicalein	80755	Up	AARSD1
Baicalein	5822	Up	PWP2
Baicalein	1503	Up	CTPS1
Baicalein	4904	Up	YBX1
Baicalein	23082	Up	PPRC1
Baicalein	25902	Up	MTHFD1L
Baicalein	9136	Up	RRP9
Baicalein	1104	Up	RCC1
Baicalein	57819	Up	LSM2
Baicalein	1874	Up	E2F4
Baicalein	84667	Up	HES7
Baicalein	83858	Up	ATAD3B
Baicalein	3276	Up	PRMT1
Baicalein	9303	Up	SNORD25
Baicalein	3801	Up	KIFC3
Baicalein	5293	Up	PIK3CD
Baicalein	724102	Up	SNHG4
Baicalein	10280	Up	SIGMAR1
Baicalein	25937	Up	WWTR1
Baicalein	150946	Up	GAREM2
Baicalein	10813	Up	UTP14A
Baicalein	11079	Up	RER1
Baicalein	2618	Up	GART
Baicalein	7536	Up	SF1
Baicalein	79709	Up	COLGALT1
Baicalein	23214	Up	XPO6
Baicalein	10459	Up	MAD2L2
Baicalein	10300	Up	KATNB1
Baicalein	7965	Up	AIMP2
Baicalein	10849	Up	POLR1G
Baicalein	51312	Up	SLC25A37
Baicalein	9141	Up	PDCD5
Baicalein	54984	Up	PINX1
Baicalein	10514	Up	MYBBP1A
Baicalein	1723	Up	DHODH
Baicalein	339448	Up	C1orf174
Baicalein	64793	Up	CEP85
Baicalein	28987	Up	NOB1
Baicalein	692213	Up	SNORD110
Baicalein	6949	Up	TCOF1
Baicalein	2648	Up	KAT2A
Baicalein	10807	Up	ENTR1
Baicalein	9212	Up	AURKB
Baicalein	10528	Up	NOP56
Baicalein	6723	Up	SRM
Baicalein	29777	Up	ABT1
Baicalein	10452	Up	TOMM40
Baicalein	85360	Up	SYDE1
Baicalein	55795	Up	PCID2
Baicalein	57602	Up	USP36
Baicalein	23399	Up	CTDNEP1
Baicalein	617	Up	BCS1L
Baicalein	79080	Up	CCDC86
Baicalein	57001	Up	SDHAF3
Baicalein	6390	Up	SDHB
Baicalein	9343	Up	EFTUD2
Baicalein	2023	Up	ENO1
Baicalein	79650	Up	USB1
Baicalein	6483	Up	ST3GAL2
Baicalein	6631	Up	SNRPC
Baicalein	9688	Up	NUP93
Baicalein	4839	Up	NOP2
Baicalein	1737	Up	DLAT
Baicalein	728192	Up	LINC00460
Baicalein	8607	Up	RUVBL1
Baicalein	5198	Up	PFAS
Baicalein	10969	Up	EBNA1BP2
Baicalein	7296	Up	TXNRD1
Baicalein	29105	Up	CFAP20
Baicalein	5026	Up	P2RX5
Baicalein	271	Up	AMPD2
Baicalein	7919	Up	DDX39B
Baicalein	83461	Up	CDCA3
Baicalein	6392	Up	SDHD
Baicalein	50628	Up	GEMIN4
Baicalein	991	Up	CDC20
Baicalein	10105	Up	PPIF
Baicalein	274	Up	BIN1
Baicalein	55116	Up	TMEM39B
Baicalein	1984	Up	EIF5A
Baicalein	51154	Up	MRTO4
Baicalein	26168	Up	SENP3
Baicalein	29914	Up	UBIAD1
Baicalein	85002	Up	FAM86B1
Baicalein	169714	Up	QSOX2
NVP-BEZ235	55028	Down	C17orf80
NVP-BEZ235	100506599	Down	PPP1R26-AS1
NVP-BEZ235	112574	Down	SNX18
NVP-BEZ235	23269	Down	MGA
NVP-BEZ235	148252	Down	DIRAS1
NVP-BEZ235	55342	Down	STRBP
NVP-BEZ235	114825	Down	PWWP2A
NVP-BEZ235	23507	Down	LRRC8B
NVP-BEZ235	7874	Down	USP7
NVP-BEZ235	126017	Down	ZNF813
NVP-BEZ235	8315	Down	BRAP
NVP-BEZ235	2788	Down	GNG7
NVP-BEZ235	11101	Down	ATE1
NVP-BEZ235	282973	Down	JAKMIP3
NVP-BEZ235	10486	Down	CAP2
NVP-BEZ235	80012	Down	PHC3
NVP-BEZ235	55870	Down	ASH1L
NVP-BEZ235	414149	Down	ACBD7
NVP-BEZ235	55892	Down	MYNN
NVP-BEZ235	729582	Down	DIRC3
NVP-BEZ235	55422	Down	ZNF331
NVP-BEZ235	23405	Down	DICER1
NVP-BEZ235	163059	Down	ZNF433
NVP-BEZ235	79944	Down	L2HGDH
NVP-BEZ235	9422	Down	ZNF264
NVP-BEZ235	55132	Down	LARP1B
NVP-BEZ235	3320	Down	HSP90AA1
NVP-BEZ235	51663	Down	ZFR
NVP-BEZ235	55900	Down	ZNF302
NVP-BEZ235	23064	Down	SETX
NVP-BEZ235	55596	Down	ZCCHC8
NVP-BEZ235	28512	Down	NKIRAS1
NVP-BEZ235	9329	Down	GTF3C4
NVP-BEZ235	7095	Down	SEC62
NVP-BEZ235	90338	Down	ZNF160
NVP-BEZ235	388559	Down	ZNF888
NVP-BEZ235	54545	Down	MTMR12
NVP-BEZ235	8452	Down	CUL3
NVP-BEZ235	144348	Down	ZNF664
NVP-BEZ235	2935	Down	GSPT1
NVP-BEZ235	79657	Down	RPAP3
NVP-BEZ235	8467	Down	SMARCA5
NVP-BEZ235	7568	Down	ZNF20
NVP-BEZ235	147687	Down	ZNF417
NVP-BEZ235	7696	Down	ZNF137P
NVP-BEZ235	54764	Down	ZRANB1
NVP-BEZ235	51319	Down	RSRC1
NVP-BEZ235	10746	Down	MAP3K2
NVP-BEZ235	9169	Down	SCAF11
NVP-BEZ235	85476	Down	GFM1
NVP-BEZ235	51434	Down	ANAPC7
NVP-BEZ235	57720	Down	GPR107
NVP-BEZ235	83452	Down	RAB33B
NVP-BEZ235	158293	Down	FAM120AOS
NVP-BEZ235	153743	Down	PPP1R2B
NVP-BEZ235	400410	Down	ST20
NVP-BEZ235	7690	Down	ZNF131
NVP-BEZ235	51439	Down	FAM8A1
NVP-BEZ235	55014	Down	STX17
NVP-BEZ235	4801	Down	NFYB
NVP-BEZ235	4925	Down	NUCB2
NVP-BEZ235	11231	Down	SEC63
NVP-BEZ235	25831	Down	HECTD1
NVP-BEZ235	286101	Down	ZNF252P
NVP-BEZ235	50814	Up	NSDHL
NVP-BEZ235	54543	Up	TOMM7
NVP-BEZ235	54507	Up	ADAMTSL4
NVP-BEZ235	2987	Up	GUK1
NVP-BEZ235	3615	Up	IMPDH2
NVP-BEZ235	23125	Up	CAMTA2
NVP-BEZ235	5598	Up	MAPK7
NVP-BEZ235	23646	Up	PLD3
NVP-BEZ235	9380	Up	GRHPR
NVP-BEZ235	6217	Up	RPS16
NVP-BEZ235	51501	Up	HIKESHI
NVP-BEZ235	5732	Up	PTGER2
NVP-BEZ235	55650	Up	PIGV
NVP-BEZ235	6150	Up	MRPL23
NVP-BEZ235	26819	Up	SNORD32A
NVP-BEZ235	55034	Up	MOCOS
NVP-BEZ235	4946	Up	OAZ1
NVP-BEZ235	64900	Up	LPIN3
NVP-BEZ235	6518	Up	SLC2A5
NVP-BEZ235	132158	Up	GLYCTK
NVP-BEZ235	84807	Up	NFKBID
NVP-BEZ235	653639	Up	LYPLA2P1
NVP-BEZ235	8974	Up	P4HA2
NVP-BEZ235	114757	Up	CYGB
NVP-BEZ235	6209	Up	RPS15
NVP-BEZ235	114823	Up	LENG8
NVP-BEZ235	9812	Up	DELE1
NVP-BEZ235	79767	Up	ELMO3
NVP-BEZ235	7538	Up	ZFP36
NVP-BEZ235	7408	Up	VASP
NVP-BEZ235	7086	Up	TKT
NVP-BEZ235	6203	Up	RPS9
NVP-BEZ235	29801	Up	ZDHHC8
NVP-BEZ235	1294	Up	COL7A1
NVP-BEZ235	1376	Up	CPT2
NVP-BEZ235	7704	Up	ZBTB16
NVP-BEZ235	6168	Up	RPL37A
NVP-BEZ235	10227	Up	MFSD10
NVP-BEZ235	6567	Up	SLC16A2
NVP-BEZ235	8933	Up	RTL8C
NVP-BEZ235	4245	Up	MGAT1
NVP-BEZ235	25873	Up	RPL36
NVP-BEZ235	1288	Up	COL4A6
NVP-BEZ235	114915	Up	EPB41L4A-AS1
NVP-BEZ235	541565	Up	C8orf58
NVP-BEZ235	80162	Up	PGGHG
NVP-BEZ235	83605	Up	CCM2
NVP-BEZ235	64960	Up	MRPS15
NVP-BEZ235	83857	Up	TMTC1
NVP-BEZ235	51586	Up	MED15
NVP-BEZ235	55657	Up	ZNF692
NVP-BEZ235	4123	Up	MAN2C1
NVP-BEZ235	79639	Up	TMEM53
NVP-BEZ235	55624	Up	POMGNT1
NVP-BEZ235	254531	Up	LPCAT4
NVP-BEZ235	25864	Up	ABHD14A
NVP-BEZ235	4046	Up	LSP1
NVP-BEZ235	203260	Up	CCDC107
NVP-BEZ235	339451	Up	KLHL17
NVP-BEZ235	11313	Up	LYPLA2
NVP-BEZ235	3704	Up	ITPA
NVP-BEZ235	574029	Up	DUSP5P1
NVP-BEZ235	6282	Up	S100A11
NVP-BEZ235	4211	Up	MEIS1
NVP-BEZ235	826	Up	CAPNS1
NVP-BEZ235	9138	Up	ARHGEF1
NVP-BEZ235	8558	Up	CDK10
NVP-BEZ235	60626	Up	RIC8A
NVP-BEZ235	11173	Up	ADAMTS7
NVP-BEZ235	5526	Up	PPP2R5B
NVP-BEZ235	8704	Up	B4GALT2
NVP-BEZ235	23596	Up	OPN3
NVP-BEZ235	10226	Up	PLIN3
NVP-BEZ235	1287	Up	COL4A5
NVP-BEZ235	24142	Up	NAA80
NVP-BEZ235	7389	Up	UROD
NVP-BEZ235	55505	Up	NOP10
NVP-BEZ235	10272	Up	FSTL3
NVP-BEZ235	65010	Up	SLC26A6
NVP-BEZ235	23474	Up	ETHE1
NVP-BEZ235	706	Up	TSPO
BIBW2992	10439	Down	OLFM1
BIBW2992	4355	Down	MPP2
BIBW2992	112574	Down	SNX18
BIBW2992	3756	Down	KCNH1
BIBW2992	100128361	Down	LOC100128361
BIBW2992	57595	Down	PDZD4
BIBW2992	8641	Down	PCDHGB4
BIBW2992	7138	Down	TNNT1
BIBW2992	23389	Down	MED13L
BIBW2992	148252	Down	DIRAS1
BIBW2992	2046	Down	EPHA8
BIBW2992	100130950	Down	ZNF594-DT
BIBW2992	135886	Down	TMEM270
BIBW2992	1845	Down	DUSP3
BIBW2992	54550	Down	NECAB2
BIBW2992	54470	Down	ARMCX6
BIBW2992	210	Down	ALAD
BIBW2992	55964	Down	SEPTIN3
BIBW2992	9917	Down	FAM20B
BIBW2992	340204	Down	CLPSL1
BIBW2992	2674	Down	GFRA1
BIBW2992	10152	Down	ABI2
BIBW2992	100129434	Down	LOC100129434
BIBW2992	23355	Down	VPS8
BIBW2992	203328	Down	SUSD3
BIBW2992	7994	Down	KAT6A
BIBW2992	91057	Down	CCDC34
BIBW2992	6387	Down	CXCL12
BIBW2992	338667	Down	VSIG10L2
BIBW2992	441234	Down	ZNF716
BIBW2992	8073	Down	PTP4A2
BIBW2992	9863	Down	MAGI2
BIBW2992	7227	Down	TRPS1
BIBW2992	414149	Down	ACBD7
BIBW2992	778	Down	CACNA1F
BIBW2992	399818	Down	EEF1AKMT2
BIBW2992	339983	Down	NAT8L
BIBW2992	56254	Down	RNF20
BIBW2992	100506325	Down	SP2-AS1
BIBW2992	333	Down	APLP1
BIBW2992	54492	Down	NEURL1B
BIBW2992	114800	Down	CCDC85A
BIBW2992	54904	Down	NSD3
BIBW2992	282973	Down	JAKMIP3
BIBW2992	122830	Down	NAA30
BIBW2992	100294362	Down	RNF213-AS1
BIBW2992	3679	Down	ITGA7
BIBW2992	64145	Down	RBSN
BIBW2992	100507437	Down	LOC100507437
BIBW2992	80862	Down	ZNRD1ASP
BIBW2992	404281	Down	YY2
BIBW2992	64114	Up	TMBIM1
BIBW2992	163782	Up	KANK4
BIBW2992	8900	Up	CCNA1
BIBW2992	387521	Up	PEDS1
BIBW2992	1440	Up	CSF3
BIBW2992	307	Up	ANXA4
BIBW2992	6195	Up	RPS6KA1
BIBW2992	2319	Up	FLOT2
BIBW2992	468	Up	ATF4
BIBW2992	5899	Up	RALB
BIBW2992	125144	Up	SNHG29
BIBW2992	8797	Up	TNFRSF10A
BIBW2992	154810	Up	AMOTL1
BIBW2992	825	Up	CAPN3
BIBW2992	3949	Up	LDLR
BIBW2992	56655	Up	POLE4
BIBW2992	6840	Up	SVIL
BIBW2992	64065	Up	PERP
BIBW2992	6548	Up	SLC9A1
BIBW2992	79413	Up	ZBED2
BIBW2992	688	Up	KLF5
BIBW2992	3655	Up	ITGA6
BIBW2992	1843	Up	DUSP1
BIBW2992	56937	Up	PMEPA1
BIBW2992	9552	Up	SPAG7
BIBW2992	30851	Up	TAX1BP3
BIBW2992	400569	Up	MED11
BIBW2992	3855	Up	KRT7
BIBW2992	3852	Up	KRT5
BIBW2992	79729	Up	SH3D21
BIBW2992	27111	Up	SDCBP2
BIBW2992	1308	Up	COL17A1
BIBW2992	2585	Up	GALK2
BIBW2992	149840	Up	SHLD1
BIBW2992	2769	Up	GNA15
BIBW2992	2806	Up	GOT2
BIBW2992	8572	Up	PDLIM4
BIBW2992	116985	Up	ARAP1
BIBW2992	10929	Up	SRSF8
BIBW2992	2937	Up	GSS
BIBW2992	55901	Up	THSD1
BIBW2992	9124	Up	PDLIM1
BIBW2992	10170	Up	DHRS9
BIBW2992	6783	Up	SULT1E1
BIBW2992	84817	Up	TXNDC17
BIBW2992	5646	Up	PRSS3
BIBW2992	100302240	Up	MIR1304
BIBW2992	2876	Up	GPX1
BIBW2992	56606	Up	SLC2A9
BIBW2992	5860	Up	QDPR
BIBW2992	84879	Up	MFSD2A
Bortezomib	63897	Down	HEATR6
Bortezomib	84669	Down	USP32
Bortezomib	6198	Down	RPS6KB1
Bortezomib	100499466	Down	LINC00674
Bortezomib	1213	Down	CLTC
Bortezomib	81671	Down	VMP1
Bortezomib	64754	Down	SMYD3
Bortezomib	317649	Down	EIF4E3
Bortezomib	55054	Down	ATG16L1
Bortezomib	23510	Down	KCTD2
Bortezomib	23265	Down	EXOC7
Bortezomib	51136	Down	RNFT1
Bortezomib	29115	Down	SAP30BP
Bortezomib	9208	Down	LRRFIP1
Bortezomib	132671	Down	SPATA18
Bortezomib	5573	Down	PRKAR1A
Bortezomib	283174	Down	NA
Bortezomib	10628	Down	TXNIP
Bortezomib	57282	Down	SLC4A10
Bortezomib	26207	Down	PITPNC1
Bortezomib	57508	Down	INTS2
Bortezomib	162427	Down	RETREG3
Bortezomib	2188	Down	FANCF
Bortezomib	146923	Down	RUNDC1
Bortezomib	7031	Down	TFF1
Bortezomib	375449	Down	MAST4
Bortezomib	2885	Down	GRB2
Bortezomib	134147	Down	CMBL
Bortezomib	152687	Down	ZNF595
Bortezomib	51651	Down	PTRH2
Bortezomib	91947	Down	ARRDC4
Bortezomib	79624	Down	ARMT1
Bortezomib	3382	Down	ICA1
Bortezomib	10765	Down	KDM5B
Bortezomib	100507002	Down	LOC100507002
Bortezomib	56474	Down	CTPS2
Bortezomib	10560	Down	SLC19A2
Bortezomib	7716	Down	VEZF1
Bortezomib	124540	Down	MSI2
Bortezomib	7259	Down	TSPYL1
Bortezomib	323	Down	APBB2
Bortezomib	3707	Down	ITPKB
Bortezomib	23270	Down	TSPYL4
Bortezomib	10513	Down	APPBP2
Bortezomib	9424	Down	KCNK6
Bortezomib	4642	Down	MYO1D
Bortezomib	79794	Down	SPRING1
Bortezomib	51309	Down	ARMCX1
Bortezomib	23335	Down	WDR7
Bortezomib	4674	Down	NAP1L2
Bortezomib	9501	Down	RPH3AL
Bortezomib	57482	Down	CRACD
Bortezomib	26058	Down	GIGYF2
Bortezomib	23303	Down	KIF13B
Bortezomib	54932	Down	EXD3
Bortezomib	55213	Down	RCBTB1
Bortezomib	55466	Down	DNAJA4
Bortezomib	401320	Down	GARS1-DT
Bortezomib	10455	Down	ECI2
Bortezomib	724102	Up	SNHG4
Bortezomib	29105	Up	CFAP20
Bortezomib	1879	Up	EBF1
Bortezomib	83643	Up	CCDC3
Bortezomib	51442	Up	VGLL1
Bortezomib	9721	Up	GPRIN2
Bortezomib	79159	Up	NOL12
Bortezomib	1104	Up	RCC1
Bortezomib	3654	Up	IRAK1
Bortezomib	5013	Up	OTX1
Bortezomib	160428	Up	ALDH1L2
Bortezomib	80830	Up	APOL6
Bortezomib	91614	Up	DEPDC7
Bortezomib	8459	Up	TPST2
Bortezomib	1004	Up	CDH6
Bortezomib	10011	Up	SRA1
Bortezomib	55722	Up	CEP72
Bortezomib	51307	Up	FAM53C
Bortezomib	152007	Up	GLIPR2
Bortezomib	56993	Up	TOMM22
Bortezomib	1676	Up	DFFA
Bortezomib	57333	Up	RCN3
Bortezomib	388591	Up	RNF207
Bortezomib	79019	Up	CENPM
Bortezomib	121227	Up	LRIG3
Bortezomib	10146	Up	G3BP1
Bortezomib	2280	Up	FKBP1A
Bortezomib	10528	Up	NOP56
Bortezomib	29968	Up	PSAT1
Bortezomib	6492	Up	SIM1
Bortezomib	91695	Up	RRP7BP
Bortezomib	2000	Up	ELF4
Bortezomib	199953	Up	TMEM201
Bortezomib	9242	Up	MSC
Bortezomib	57591	Up	MRTFA
Bortezomib	9334	Up	B4GALT5
Bortezomib	64785	Up	GINS3
Bortezomib	66004	Up	LYNX1
Bortezomib	55679	Up	LIMS2
Bortezomib	5360	Up	PLTP
Bortezomib	439990	Up	LINC00857
Bosutinib	85012	Down	TCEAL3
Bosutinib	7227	Down	TRPS1
Bosutinib	146923	Down	RUNDC1
Bosutinib	50804	Down	MYEF2
Bosutinib	5087	Down	PBX1
Bosutinib	202243	Down	CCDC125
Bosutinib	84460	Down	ZMAT1
Bosutinib	253959	Down	RALGAPA1
Bosutinib	55109	Down	AGGF1
Bosutinib	80164	Down	PRR36
Bosutinib	65055	Down	REEP1
Bosutinib	140733	Down	MACROD2
Bosutinib	92973	Down	NA
Bosutinib	9649	Down	RALGPS1
Bosutinib	64112	Down	MOAP1
Bosutinib	7844	Down	RNF103
Bosutinib	9778	Down	KIAA0232
Bosutinib	64084	Down	CLSTN2
Bosutinib	286495	Down	TTC3P1
Bosutinib	9633	Down	TESMIN
Bosutinib	153562	Down	MARVELD2
Bosutinib	56204	Down	FAM214A
Bosutinib	84612	Down	PARD6B
Bosutinib	100129583	Down	FAM47E
Bosutinib	9	Down	NAT1
Bosutinib	55342	Down	STRBP
Bosutinib	3169	Down	FOXA1
Bosutinib	7494	Down	XBP1
Bosutinib	23263	Down	MCF2L
Bosutinib	4646	Down	MYO6
Bosutinib	55930	Down	MYO5C
Bosutinib	79958	Down	DENND1C
Bosutinib	23002	Down	DAAM1
Bosutinib	10565	Down	ARFGEF1
Bosutinib	440078	Down	FAM66C
Bosutinib	786	Down	CACNG1
Bosutinib	57698	Down	SHTN1
Bosutinib	427	Down	ASAH1
Bosutinib	100128788	Down	SRRM2-AS1
Bosutinib	93183	Down	PIGM
Bosutinib	643783	Down	USP46-DT
Bosutinib	57669	Down	EPB41L5
Bosutinib	21	Down	ABCA3
Bosutinib	27330	Down	RPS6KA6
Bosutinib	401145	Down	CCSER1
Bosutinib	54502	Down	RBM47
Bosutinib	22941	Down	SHANK2
Bosutinib	11143	Down	KAT7
Bosutinib	9254	Down	CACNA2D2
Bosutinib	81579	Down	PLA2G12A
Bosutinib	54536	Down	EXOC6
Bosutinib	284129	Down	SLC26A11
Bosutinib	401236	Down	STMND1
Bosutinib	2065	Down	ERBB3
Bosutinib	340533	Down	NEXMIF
Bosutinib	10140	Down	TOB1
Bosutinib	100499466	Down	LINC00674
Bosutinib	100130855	Down	USP3-AS1
Bosutinib	29946	Down	SERTAD3
Bosutinib	123169	Down	LEO1
Bosutinib	153684	Down	LOC153684
Bosutinib	7764	Down	ZNF217
Bosutinib	10513	Down	APPBP2
Bosutinib	7267	Down	TTC3
Bosutinib	57720	Down	GPR107
Bosutinib	155066	Down	ATP6V0E2
Bosutinib	25849	Down	PARM1
Bosutinib	9550	Down	ATP6V1G1
Bosutinib	9919	Down	SEC16A
Bosutinib	84640	Down	USP38
Bosutinib	51495	Down	HACD3
Bosutinib	145837	Down	DRAIC
Bosutinib	100506354	Down	NA
Bosutinib	51	Down	ACOX1
Bosutinib	22834	Down	ZNF652
Bosutinib	115196	Down	ZNF554
Bosutinib	1837	Down	DTNA
Bosutinib	7033	Down	TFF3
Bosutinib	80824	Down	DUSP16
Bosutinib	100506658	Down	OCLN
Bosutinib	27134	Down	TJP3
Bosutinib	642280	Down	ZNF876P
Bosutinib	4010	Down	LMX1B
Bosutinib	388228	Down	SBK1
Bosutinib	89853	Down	MVB12B
Bosutinib	4685	Down	NCAM2
Bosutinib	56882	Down	CDC42SE1
Bosutinib	10499	Down	NCOA2
Bosutinib	767	Down	CA8
Bosutinib	140735	Down	DYNLL2
Bosutinib	79666	Down	PLEKHF2
Bosutinib	23245	Down	ASTN2
Bosutinib	57501	Down	CFAP92
Bosutinib	123099	Down	DEGS2
Bosutinib	26996	Down	GPR160
Bosutinib	11043	Down	MID2
Bosutinib	51015	Down	ISOC1
Bosutinib	2155	Down	F7
Bosutinib	27092	Down	CACNG4
Bosutinib	309	Down	ANXA6
Bosutinib	1050	Down	CEBPA
Bosutinib	255743	Down	NPNT
Bosutinib	283455	Down	KSR2
Bosutinib	56061	Down	UBFD1
Bosutinib	10444	Down	ZER1
Bosutinib	8864	Down	PER2
Bosutinib	124220	Down	ZG16B
Bosutinib	55837	Down	EAPP
Bosutinib	5654	Up	HTRA1
Bosutinib	5054	Up	SERPINE1
Bosutinib	1806	Up	DPYD
Bosutinib	79987	Up	SVEP1
Bosutinib	3489	Up	IGFBP6
Bosutinib	80201	Up	HKDC1
Bosutinib	133396	Up	IL31RA
Bosutinib	9242	Up	MSC
Bosutinib	90390	Up	MED30
Bosutinib	53833	Up	IL20RB
Bosutinib	339761	Up	CYP27C1
Bosutinib	4919	Up	ROR1
Bosutinib	7092	Up	TLL1
Bosutinib	968	Up	CD68
Bosutinib	79628	Up	SH3TC2
Bosutinib	3556	Up	IL1RAP
Bosutinib	3159	Up	HMGA1
Bosutinib	26031	Up	OSBPL3
Bosutinib	9839	Up	ZEB2
Bosutinib	339263	Up	LINC02693
Bosutinib	860	Up	RUNX2
Bosutinib	3853	Up	KRT6A
Bosutinib	3852	Up	KRT5
Bosutinib	2014	Up	EMP3
Bosutinib	196374	Up	KRT78
Bosutinib	23768	Up	FLRT2
Bosutinib	84674	Up	CARD6
Bosutinib	3908	Up	LAMA2
Bosutinib	10477	Up	UBE2E3
Bosutinib	5690	Up	PSMB2
Bosutinib	89870	Up	TRIM15
Bosutinib	57507	Up	ZNF608
Bosutinib	100499227	Up	USP2-AS1
Bosutinib	274	Up	BIN1
Bosutinib	84969	Up	TOX2
Bosutinib	9168	Up	TMSB10
Bosutinib	144402	Up	CPNE8
Bosutinib	4323	Up	MMP14
Bosutinib	100132891	Up	MSC-AS1
Bosutinib	23406	Up	COTL1
Bosutinib	8900	Up	CCNA1
Bosutinib	143244	Up	EIF5AL1
Bosutinib	353091	Up	RAET1G
Bosutinib	5997	Up	RGS2
Bosutinib	182	Up	JAG1
Bosutinib	724102	Up	SNHG4
Bosutinib	649	Up	BMP1
Bosutinib	6507	Up	SLC1A3
Bosutinib	27303	Up	RBMS3
Bosutinib	134265	Up	AFAP1L1
Bosutinib	6891	Up	TAP2
Bosutinib	7045	Up	TGFBI
Bosutinib	2827	Up	GPR3
Bosutinib	4233	Up	MET
Bosutinib	28987	Up	NOB1
Bosutinib	389119	Up	INKA1
Bosutinib	978	Up	CDA
Bosutinib	5891	Up	MOK
Bosutinib	56172	Up	ANKH
Bosutinib	976	Up	ADGRE5
Bosutinib	85360	Up	SYDE1
Bosutinib	29105	Up	CFAP20
Bosutinib	100505994	Up	LUCAT1
Bosutinib	3363	Up	HTR7
Bosutinib	4015	Up	LOX
Bosutinib	728192	Up	LINC00460
Bosutinib	57559	Up	STAMBPL1
Bosutinib	1984	Up	EIF5A
Bosutinib	84830	Up	ADTRP
Bosutinib	55116	Up	TMEM39B
Bosutinib	10391	Up	CORO2B
Bosutinib	5696	Up	PSMB8
Bosutinib	6591	Up	SNAI2
Bosutinib	84665	Up	MYPN
Bosutinib	6624	Up	FSCN1
Bosutinib	7798	Up	LUZP1
Bosutinib	2004	Up	ELK3
Bosutinib	5621	Up	PRNP
Bosutinib	2131	Up	EXT1
Bosutinib	3428	Up	IFI16
Bosutinib	858	Up	CAV2
Bosutinib	8091	Up	HMGA2
Bosutinib	79827	Up	CLMP
Bosutinib	8814	Up	CDKL1
Bosutinib	7169	Up	TPM2
Bosutinib	4502	Up	MT2A
Bosutinib	196792	Up	FAM24B
Bosutinib	284119	Up	CAVIN1
Bosutinib	7378	Up	UPP1
Bosutinib	7389	Up	UROD
Bosutinib	5360	Up	PLTP
Bosutinib	10969	Up	EBNA1BP2
Bosutinib	10644	Up	IGF2BP2
Bosutinib	284	Up	ANGPT1
Bosutinib	8061	Up	FOSL1
Bosutinib	1969	Up	EPHA2
Bosutinib	10371	Up	SEMA3A
Bosutinib	151887	Up	CCDC80
Bosutinib	54742	Up	LY6K
Bosutinib	857	Up	CAV1
Bosutinib	554202	Up	MIR31HG
Bosutinib	11118	Up	BTN3A2
Bosutinib	5293	Up	PIK3CD
Bosutinib	30011	Up	SH3KBP1
Bosutinib	79650	Up	USB1
Bosutinib	1912	Up	PHC2
Bosutinib	55214	Up	P3H2
Bosutinib	9796	Up	PHYHIP
Bosutinib	85450	Up	ITPRIP
Bosutinib	4904	Up	YBX1
Bosutinib	7048	Up	TGFBR2
Bosutinib	1956	Up	EGFR
Bosutinib	5236	Up	PGM1
Bosutinib	991	Up	CDC20
Bosutinib	53827	Up	FXYD5
Bosutinib	1075	Up	CTSC
Bosutinib	4837	Up	NNMT
Bosutinib	2275	Up	FHL3
Bosutinib	6390	Up	SDHB
Carboplatin	9110	Down	MTMR4
Carboplatin	57713	Down	SFMBT2
Carboplatin	340533	Down	NEXMIF
Carboplatin	9480	Down	ONECUT2
Carboplatin	23245	Down	ASTN2
Carboplatin	57482	Down	CRACD
Carboplatin	7716	Down	VEZF1
Carboplatin	3081	Down	HGD
Carboplatin	140290	Down	TCP10L
Carboplatin	1428	Down	CRYM
Carboplatin	6509	Down	SLC1A4
Carboplatin	23263	Down	MCF2L
Carboplatin	55930	Down	MYO5C
Carboplatin	140735	Down	DYNLL2
Carboplatin	11143	Down	KAT7
Carboplatin	4010	Down	LMX1B
Carboplatin	7844	Down	RNF103
Carboplatin	727897	Down	MUC5B
Carboplatin	9919	Down	SEC16A
Carboplatin	57593	Down	EBF4
Carboplatin	81031	Down	SLC2A10
Carboplatin	57720	Down	GPR107
Carboplatin	84460	Down	ZMAT1
Carboplatin	51	Down	ACOX1
Carboplatin	283450	Down	HECTD4
Carboplatin	54932	Down	EXD3
Carboplatin	4613	Down	MYCN
Carboplatin	9550	Down	ATP6V1G1
Carboplatin	10140	Down	TOB1
Carboplatin	28986	Down	MAGEH1
Carboplatin	22834	Down	ZNF652
Carboplatin	2885	Down	GRB2
Carboplatin	100329109	Down	GCSHP3
Carboplatin	9649	Down	RALGPS1
Carboplatin	146923	Down	RUNDC1
Carboplatin	153684	Down	LOC153684
Carboplatin	55466	Down	DNAJA4
Carboplatin	1955	Down	MEGF9
Carboplatin	25849	Down	PARM1
Carboplatin	55316	Down	RSAD1
Carboplatin	100130855	Down	USP3-AS1
Carboplatin	51495	Down	HACD3
Carboplatin	26996	Down	GPR160
Carboplatin	10916	Down	MAGED2
Carboplatin	340348	Down	TSPAN33
Carboplatin	84440	Down	RAB11FIP4
Carboplatin	81571	Down	MIR600HG
Carboplatin	6095	Down	RORA
Carboplatin	10513	Down	APPBP2
Carboplatin	57690	Down	TNRC6C
Carboplatin	2155	Down	F7
Carboplatin	22941	Down	SHANK2
Carboplatin	5618	Down	PRLR
Carboplatin	100128077	Down	NA
Carboplatin	11043	Down	MID2
Carboplatin	8161	Down	COIL
Carboplatin	1213	Down	CLTC
Carboplatin	92973	Down	NA
Carboplatin	353355	Down	ZNF233
Carboplatin	50804	Down	MYEF2
Carboplatin	8869	Down	ST3GAL5
Carboplatin	10444	Down	ZER1
Carboplatin	167555	Down	FAM151B
Carboplatin	55890	Down	GPRC5C
Carboplatin	2788	Down	GNG7
Carboplatin	1050	Down	CEBPA
Carboplatin	9778	Down	KIAA0232
Carboplatin	64112	Down	MOAP1
Carboplatin	126823	Down	KLHDC9
Carboplatin	90362	Down	FAM110B
Carboplatin	10499	Down	NCOA2
Carboplatin	10040	Down	TOM1L1
Carboplatin	4137	Down	MAPT
Carboplatin	84669	Down	USP32
Carboplatin	3382	Down	ICA1
Carboplatin	123099	Down	DEGS2
Carboplatin	56204	Down	FAM214A
Carboplatin	8925	Down	HERC1
Carboplatin	400673	Down	VMAC
Carboplatin	340895	Down	MALRD1
Carboplatin	767	Down	CA8
Carboplatin	284161	Down	GDPD1
Carboplatin	23151	Down	GRAMD4
Carboplatin	100506766	Down	NA
Carboplatin	100506354	Down	NA
Carboplatin	7033	Down	TFF3
Carboplatin	79710	Down	MORC4
Carboplatin	54848	Down	ARHGEF38
Carboplatin	440078	Down	FAM66C
Carboplatin	30846	Up	EHD2
Carboplatin	4311	Up	MME
Carboplatin	389136	Up	VGLL3
Carboplatin	9242	Up	MSC
Carboplatin	87	Up	ACTN1
Carboplatin	3428	Up	IFI16
Carboplatin	2590	Up	GALNT2
Carboplatin	84830	Up	ADTRP
Carboplatin	80201	Up	HKDC1
Carboplatin	23399	Up	CTDNEP1
Carboplatin	56655	Up	POLE4
Carboplatin	23164	Up	MPRIP
Carboplatin	4212	Up	MEIS2
Carboplatin	5321	Up	PLA2G4A
Carboplatin	53833	Up	IL20RB
Carboplatin	4837	Up	NNMT
Carboplatin	85377	Up	MICALL1
Carboplatin	541565	Up	C8orf58
Carboplatin	4502	Up	MT2A
Carboplatin	9962	Up	SLC23A2
Carboplatin	4313	Up	MMP2
Carboplatin	27350	Up	APOBEC3C
Carboplatin	3489	Up	IGFBP6
Carboplatin	2012	Up	EMP1
Carboplatin	53827	Up	FXYD5
Carboplatin	91392	Up	ZNF502
Carboplatin	64859	Up	NABP1
Carboplatin	3624	Up	INHBA
Carboplatin	3852	Up	KRT5
Carboplatin	284	Up	ANGPT1
Carboplatin	834	Up	CASP1
Carboplatin	23406	Up	COTL1
Carboplatin	84959	Up	UBASH3B
Carboplatin	91614	Up	DEPDC7
Carboplatin	2048	Up	EPHB2
Carboplatin	90390	Up	MED30
Carboplatin	7092	Up	TLL1
Carboplatin	133	Up	ADM
Carboplatin	284119	Up	CAVIN1
Carboplatin	6891	Up	TAP2
Carboplatin	554202	Up	MIR31HG
Carboplatin	3704	Up	ITPA
Carboplatin	10644	Up	IGF2BP2
Carboplatin	968	Up	CD68
Carboplatin	3600	Up	IL15
Carboplatin	8814	Up	CDKL1
Carboplatin	7798	Up	LUZP1
Carboplatin	4233	Up	MET
Carboplatin	54742	Up	LY6K
Carboplatin	375616	Up	KCP
Carboplatin	7169	Up	TPM2
Carboplatin	91869	Up	RFT1
Carboplatin	64785	Up	GINS3
Carboplatin	29083	Up	GTPBP8
Carboplatin	100132891	Up	MSC-AS1
Carboplatin	5598	Up	MAPK7
Carboplatin	5236	Up	PGM1
Carboplatin	389119	Up	INKA1
Carboplatin	5732	Up	PTGER2
Carboplatin	55214	Up	P3H2
Carboplatin	991	Up	CDC20
Carboplatin	5621	Up	PRNP
Carboplatin	1075	Up	CTSC
Carboplatin	10371	Up	SEMA3A
Carboplatin	51200	Up	CPA4
Carboplatin	5606	Up	MAP2K3
Carboplatin	151887	Up	CCDC80
Carboplatin	5696	Up	PSMB8
Carboplatin	84940	Up	CORO6
Carboplatin	10855	Up	HPSE
Carboplatin	858	Up	CAV2
Carboplatin	221749	Up	PXDC1
Carboplatin	857	Up	CAV1
Carboplatin	6591	Up	SNAI2
Carboplatin	2275	Up	FHL3
Carboplatin	5360	Up	PLTP
Carboplatin	79827	Up	CLMP
CGC-11047	56957	Down	OTUD7B
CGC-11047	55315	Down	SLC29A3
CGC-11047	57719	Down	ANO8
CGC-11047	9747	Down	TCAF1
CGC-11047	162427	Down	RETREG3
CGC-11047	100506813	Down	NA
CGC-11047	57326	Down	PBXIP1
CGC-11047	6256	Down	RXRA
CGC-11047	150622	Down	SILC1
CGC-11047	100130855	Down	USP3-AS1
CGC-11047	5364	Down	PLXNB1
CGC-11047	87769	Down	GGACT
CGC-11047	2117	Down	ETV3
CGC-11047	55362	Down	TMEM63B
CGC-11047	284129	Down	SLC26A11
CGC-11047	57657	Down	HCN3
CGC-11047	643641	Down	ZNF862
CGC-11047	728743	Down	LOC728743
CGC-11047	57690	Down	TNRC6C
CGC-11047	150356	Down	CHADL
CGC-11047	100505648	Down	RAD51-AS1
CGC-11047	84939	Down	PWWP3A
CGC-11047	9919	Down	SEC16A
CGC-11047	8879	Down	SGPL1
CGC-11047	11176	Down	BAZ2A
CGC-11047	440465	Down	BAIAP2-DT
CGC-11047	57178	Down	ZMIZ1
CGC-11047	4303	Down	FOXO4
CGC-11047	100128340	Down	LOC100128340
CGC-11047	29946	Down	SERTAD3
CGC-11047	257000	Down	TINCR
CGC-11047	197187	Down	SNAI3-AS1
CGC-11047	5287	Down	PIK3C2B
CGC-11047	9620	Down	CELSR1
CGC-11047	4676	Down	NAP1L4
CGC-11047	114796	Down	PSMG3-AS1
CGC-11047	79571	Down	GCC1
CGC-11047	100506354	Down	NA
CGC-11047	8925	Down	HERC1
CGC-11047	63917	Down	GALNT11
CGC-11047	10654	Down	PMVK
CGC-11047	55534	Down	MAML3
CGC-11047	136051	Down	ZNF786
CGC-11047	23151	Down	GRAMD4
CGC-11047	80313	Down	LRRC27
CGC-11047	145783	Down	LOC145783
CGC-11047	57462	Down	MYORG
CGC-11047	115399	Down	LRRC56
CGC-11047	57541	Down	ZNF398
CGC-11047	146923	Down	RUNDC1
CGC-11047	9619	Down	ABCG1
CGC-11047	100130417	Down	LINC02593
CGC-11047	139221	Down	PWWP3B
CGC-11047	26999	Down	CYFIP2
CGC-11047	148046	Down	CIRBP-AS1
CGC-11047	23060	Down	ZNF609
CGC-11047	51684	Down	SUFU
CGC-11047	27250	Down	PDCD4
CGC-11047	2053	Down	EPHX2
CGC-11047	653583	Down	PHLDB3
CGC-11047	23030	Down	KDM4B
CGC-11047	388	Down	RHOB
CGC-11047	330	Up	BIRC3
CGC-11047	284	Up	ANGPT1
CGC-11047	3601	Up	IL15RA
CGC-11047	100288336	Up	NA
CGC-11047	3908	Up	LAMA2
CGC-11047	84233	Up	TMEM126A
CGC-11047	84002	Up	B3GNT5
CGC-11047	5806	Up	PTX3
CGC-11047	3575	Up	IL7R
CGC-11047	960	Up	CD44
CGC-11047	11167	Up	FSTL1
CGC-11047	716	Up	C1S
CGC-11047	51642	Up	MRPL48
CGC-11047	708	Up	C1QBP
CGC-11047	3556	Up	IL1RAP
CGC-11047	2273	Up	FHL1
CGC-11047	9532	Up	BAG2
CGC-11047	55254	Up	TMEM39A
CGC-11047	23683	Up	PRKD3
CGC-11047	2230	Up	FDX1
CGC-11047	11174	Up	ADAMTS6
CGC-11047	8727	Up	CTNNAL1
CGC-11047	23597	Up	ACOT9
CGC-11047	1296	Up	COL8A2
CGC-11047	134285	Up	TMEM171
CGC-11047	3037	Up	HAS2
CGC-11047	7070	Up	THY1
CGC-11047	4515	Up	MTCP1
CGC-11047	57559	Up	STAMBPL1
CGC-11047	55214	Up	P3H2
CGC-11047	84259	Up	DCUN1D5
CGC-11047	9128	Up	PRPF4
CGC-11047	26577	Up	PCOLCE2
CGC-11047	483	Up	ATP1B3
CGC-11047	57088	Up	PLSCR4
CGC-11047	80380	Up	PDCD1LG2
CGC-11047	56125	Up	PCDHB11
CGC-11047	84959	Up	UBASH3B
CGC-11047	25996	Up	REXO2
CGC-11047	256227	Up	STEAP1B
CGC-11047	25928	Up	SOSTDC1
CGC-11047	79931	Up	TNIP3
CGC-11047	10179	Up	RBM7
CGC-11047	64208	Up	POPDC3
CGC-11047	56648	Up	EIF5A2
CGC-11047	79149	Up	ZSCAN5A
CGC-11047	1004	Up	CDH6
CGC-11047	23406	Up	COTL1
CGC-11047	100505994	Up	LUCAT1
CGC-11047	8898	Up	MTMR2
CGC-11047	7753	Up	ZNF202
CGC-11047	51805	Up	COQ3
CGC-11047	152137	Up	CCDC50
CGC-11047	9319	Up	TRIP13
CGC-11047	84916	Up	UTP4
CGC-11047	9303	Up	SNORD25
CGC-11047	54107	Up	POLE3
CGC-11047	93663	Up	ARHGAP18
CGC-11047	84154	Up	RPF2
CGC-11047	1111	Up	CHEK1
CGC-11047	93349	Up	SP140L
CGC-11047	5352	Up	PLOD2
CGC-11144	8303	Down	SNN
CGC-11144	23613	Down	ZMYND8
CGC-11144	57732	Down	ZFYVE28
CGC-11144	116988	Down	AGAP3
CGC-11144	27153	Down	ZNF777
CGC-11144	644794	Down	LINC02604
CGC-11144	400793	Down	C1orf226
CGC-11144	8427	Down	ZNF282
CGC-11144	23361	Down	ZNF629
CGC-11144	650655	Down	ABCA17P
CGC-11144	155061	Down	ZNF746
CGC-11144	26048	Down	ZNF500
CGC-11144	9722	Down	NOS1AP
CGC-11144	54910	Down	SEMA4C
CGC-11144	9569	Down	GTF2IRD1
CGC-11144	100129387	Down	GABPB1-AS1
CGC-11144	463	Down	ZFHX3
CGC-11144	23524	Down	SRRM2
CGC-11144	7090	Down	TLE3
CGC-11144	100507584	Down	LINC01016
CGC-11144	222255	Down	ATXN7L1
CGC-11144	6794	Down	STK11
CGC-11144	8675	Down	STX16
CGC-11144	1387	Down	CREBBP
CGC-11144	91947	Down	ARRDC4
CGC-11144	26039	Down	SS18L1
CGC-11144	445347	Down	TARP
CGC-11144	22980	Down	TCF25
CGC-11144	1027	Down	CDKN1B
CGC-11144	55715	Down	DOK4
CGC-11144	136051	Down	ZNF786
CGC-11144	6907	Down	TBL1X
CGC-11144	23295	Down	MGRN1
CGC-11144	27113	Down	BBC3
CGC-11144	5253	Down	PHF2
CGC-11144	85358	Down	SHANK3
CGC-11144	64131	Down	XYLT1
CGC-11144	100506686	Down	IQCH-AS1
CGC-11144	9682	Down	KDM4A
CGC-11144	18	Down	ABAT
CGC-11144	1523	Down	CUX1
CGC-11144	441027	Down	TMEM150C
CGC-11144	4294	Down	MAP3K10
CGC-11144	3592	Up	IL12A
CGC-11144	100288911	Up	CRIM1-DT
CGC-11144	25879	Up	DCAF13
CGC-11144	59345	Up	GNB4
CGC-11144	83932	Up	SPRTN
CGC-11144	5209	Up	PFKFB3
CGC-11144	100506282	Up	ANKRD42-DT
CGC-11144	7170	Up	TPM3
CGC-11144	79844	Up	ZDHHC11
CGC-11144	26050	Up	SLITRK5
CGC-11144	26974	Up	ZNF285
CGC-11144	5565	Up	PRKAB2
CGC-11144	5547	Up	PRCP
CGC-11144	83956	Up	RACGAP1P1
CGC-11144	22944	Up	KIN
CGC-11144	91734	Up	IDI2
CGC-11144	5896	Up	RAG1
CGC-11144	92521	Up	SPECC1
CGC-11144	8872	Up	CDC123
CGC-11144	80310	Up	PDGFD
CGC-11144	93058	Up	COQ10A
CGC-11144	4500	Up	MT1L
CGC-11144	4692	Up	NDN
CGC-11144	23283	Up	CSTF2T
CGC-11144	2202	Up	EFEMP1
CGC-11144	1131	Up	CHRM3
CGC-11144	9557	Up	CHD1L
CGC-11144	84100	Up	ARL6
CGC-11144	54937	Up	SOHLH2
CGC-11144	509	Up	ATP5F1C
CGC-11144	339488	Up	TFAP2E
CGC-11144	25904	Up	CNOT10
CGC-11144	23560	Up	GTPBP4
CGC-11144	81037	Up	CLPTM1L
CGC-11144	9319	Up	TRIP13
CGC-11144	9128	Up	PRPF4
CGC-11144	1787	Up	TRDMT1
CGC-11144	64794	Up	DDX31
CGC-11144	9816	Up	URB2
CGC-11144	159371	Up	SLC35G1
CGC-11144	11164	Up	NUDT5
Cisplatin	7844	Down	RNF103
Cisplatin	146923	Down	RUNDC1
Cisplatin	253959	Down	RALGAPA1
Cisplatin	1955	Down	MEGF9
Cisplatin	162427	Down	RETREG3
Cisplatin	51	Down	ACOX1
Cisplatin	100130855	Down	USP3-AS1
Cisplatin	10444	Down	ZER1
Cisplatin	54932	Down	EXD3
Cisplatin	257000	Down	TINCR
Cisplatin	10140	Down	TOB1
Cisplatin	1050	Down	CEBPA
Cisplatin	81571	Down	MIR600HG
Cisplatin	23263	Down	MCF2L
Cisplatin	9649	Down	RALGPS1
Cisplatin	9919	Down	SEC16A
Cisplatin	27250	Down	PDCD4
Cisplatin	9778	Down	KIAA0232
Cisplatin	9747	Down	TCAF1
Cisplatin	9550	Down	ATP6V1G1
Cisplatin	94241	Down	TP53INP1
Cisplatin	29946	Down	SERTAD3
Cisplatin	8925	Down	HERC1
Cisplatin	5869	Down	RAB5B
Cisplatin	153562	Down	MARVELD2
Cisplatin	401145	Down	CCSER1
Cisplatin	153684	Down	LOC153684
Cisplatin	84440	Down	RAB11FIP4
Cisplatin	28986	Down	MAGEH1
Cisplatin	25849	Down	PARM1
Cisplatin	56957	Down	OTUD7B
Cisplatin	56204	Down	FAM214A
Cisplatin	57690	Down	TNRC6C
Cisplatin	605	Down	BCL7A
Cisplatin	10565	Down	ARFGEF1
Cisplatin	57720	Down	GPR107
Cisplatin	388	Down	RHOB
Cisplatin	284129	Down	SLC26A11
Cisplatin	27146	Down	FAM184B
Cisplatin	85012	Down	TCEAL3
Cisplatin	56882	Down	CDC42SE1
Cisplatin	1027	Down	CDKN1B
Cisplatin	202243	Down	CCDC125
Cisplatin	253943	Down	YTHDF3
Cisplatin	57593	Down	EBF4
Cisplatin	57609	Down	DIP2B
Cisplatin	374907	Down	B3GNT8
Cisplatin	771	Down	CA12
Cisplatin	283450	Down	HECTD4
Cisplatin	253782	Down	CERS6
Cisplatin	10560	Down	SLC19A2
Cisplatin	4010	Down	LMX1B
Cisplatin	987	Down	LRBA
Cisplatin	55109	Down	AGGF1
Cisplatin	266722	Down	HS6ST3
Cisplatin	55224	Down	ETNK2
Cisplatin	100506813	Down	NA
Cisplatin	427	Down	ASAH1
Cisplatin	4613	Down	MYCN
Cisplatin	1153	Down	CIRBP
Cisplatin	65055	Down	REEP1
Cisplatin	23245	Down	ASTN2
Cisplatin	10499	Down	NCOA2
Cisplatin	79666	Down	PLEKHF2
Cisplatin	150622	Down	SILC1
Cisplatin	57669	Down	EPB41L5
Cisplatin	2155	Down	F7
Cisplatin	440672	Down	NUDT4B
Cisplatin	79958	Down	DENND1C
Cisplatin	786	Down	CACNG1
Cisplatin	8864	Down	PER2
Cisplatin	27330	Down	RPS6KA6
Cisplatin	4137	Down	MAPT
Cisplatin	7107	Down	GPR137B
Cisplatin	10610	Down	ST6GALNAC2
Cisplatin	57713	Down	SFMBT2
Cisplatin	80824	Down	DUSP16
Cisplatin	93624	Down	TADA2B
Cisplatin	57482	Down	CRACD
Cisplatin	340533	Down	NEXMIF
Cisplatin	123099	Down	DEGS2
Cisplatin	4646	Down	MYO6
Cisplatin	540	Down	ATP7B
Cisplatin	727897	Down	MUC5B
Cisplatin	9368	Down	SLC9A3R1
Cisplatin	100506354	Down	NA
Cisplatin	57698	Down	SHTN1
Cisplatin	5806	Up	PTX3
Cisplatin	339761	Up	CYP27C1
Cisplatin	84665	Up	MYPN
Cisplatin	3945	Up	LDHB
Cisplatin	11010	Up	GLIPR1
Cisplatin	85449	Up	KIAA1755
Cisplatin	355	Up	FAS
Cisplatin	1284	Up	COL4A2
Cisplatin	54538	Up	ROBO4
Cisplatin	5891	Up	MOK
Cisplatin	93349	Up	SP140L
Cisplatin	100499227	Up	USP2-AS1
Cisplatin	6591	Up	SNAI2
Cisplatin	834	Up	CASP1
Cisplatin	158	Up	ADSL
Cisplatin	348013	Up	TMEM255B
Cisplatin	5621	Up	PRNP
Cisplatin	11167	Up	FSTL1
Cisplatin	857	Up	CAV1
Cisplatin	5352	Up	PLOD2
Cisplatin	25937	Up	WWTR1
Cisplatin	860	Up	RUNX2
Cisplatin	1806	Up	DPYD
Cisplatin	29970	Up	SCHIP1
Cisplatin	1984	Up	EIF5A
Cisplatin	84441	Up	MAML2
Cisplatin	199221	Up	DZIP1L
Cisplatin	64859	Up	NABP1
Cisplatin	80201	Up	HKDC1
Cisplatin	64785	Up	GINS3
Cisplatin	439990	Up	LINC00857
Cisplatin	5236	Up	PGM1
Cisplatin	6891	Up	TAP2
Cisplatin	1969	Up	EPHA2
Cisplatin	26168	Up	SENP3
Cisplatin	84319	Up	CMSS1
Cisplatin	54742	Up	LY6K
Cisplatin	4212	Up	MEIS2
Cisplatin	55076	Up	TMEM45A
Cisplatin	716	Up	C1S
Cisplatin	3910	Up	LAMA4
Cisplatin	858	Up	CAV2
Cisplatin	56648	Up	EIF5A2
Cisplatin	5321	Up	PLA2G4A
Cisplatin	10410	Up	IFITM3
Cisplatin	4953	Up	ODC1
Cisplatin	23214	Up	XPO6
Cisplatin	7041	Up	TGFB1I1
Cisplatin	10450	Up	PPIE
Cisplatin	8882	Up	ZPR1
Cisplatin	9303	Up	SNORD25
Cisplatin	3908	Up	LAMA2
Cisplatin	87	Up	ACTN1
Cisplatin	79649	Up	MAP7D3
Cisplatin	6769	Up	STAC
Cisplatin	145864	Up	HAPLN3
Cisplatin	1282	Up	COL4A1
Cisplatin	991	Up	CDC20
Cisplatin	134285	Up	TMEM171
Cisplatin	100288336	Up	NA
Cisplatin	100132891	Up	MSC-AS1
Cisplatin	1075	Up	CTSC
Cisplatin	5598	Up	MAPK7
Cisplatin	3624	Up	INHBA
Cisplatin	10644	Up	IGF2BP2
Cisplatin	3037	Up	HAS2
Cisplatin	55243	Up	KIRREL1
Cisplatin	10969	Up	EBNA1BP2
Cisplatin	56919	Up	DHX33
Cisplatin	221749	Up	PXDC1
Cisplatin	133	Up	ADM
Cisplatin	2113	Up	ETS1
Cisplatin	30011	Up	SH3KBP1
Cisplatin	2313	Up	FLI1
Cisplatin	79827	Up	CLMP
Cisplatin	25996	Up	REXO2
Cisplatin	23216	Up	TBC1D1
Cisplatin	6341	Up	SCO1
Cisplatin	284119	Up	CAVIN1
Cisplatin	5360	Up	PLTP
Cisplatin	100506581	Up	C16orf95
Cisplatin	4313	Up	MMP2
Cisplatin	85360	Up	SYDE1
Cisplatin	29083	Up	GTPBP8
Cisplatin	554202	Up	MIR31HG
Cisplatin	5606	Up	MAP2K3
Cisplatin	2275	Up	FHL3
Cisplatin	23587	Up	ELP5
Cisplatin	151887	Up	CCDC80
Cisplatin	8061	Up	FOSL1
Cisplatin	7070	Up	THY1
Cisplatin	284	Up	ANGPT1
Cisplatin	10855	Up	HPSE
Cisplatin	80380	Up	PDCD1LG2
Cisplatin	84916	Up	UTP4
Cisplatin	5293	Up	PIK3CD
Cisplatin	55116	Up	TMEM39B
Cisplatin	2273	Up	FHL1
Cisplatin	728192	Up	LINC00460
Cisplatin	84959	Up	UBASH3B
Cisplatin	91614	Up	DEPDC7
Cisplatin	7169	Up	TPM2
Cisplatin	57559	Up	STAMBPL1
Cisplatin	339263	Up	LINC02693
Cisplatin	91869	Up	RFT1
Cisplatin	55214	Up	P3H2
Cisplatin	10371	Up	SEMA3A
Cisplatin	23406	Up	COTL1
Irinotecan	90362	Down	FAM110B
Irinotecan	11320	Down	MGAT4A
Irinotecan	57713	Down	SFMBT2
Irinotecan	4646	Down	MYO6
Irinotecan	8857	Down	FCGBP
Irinotecan	284161	Down	GDPD1
Irinotecan	83641	Down	FAM107B
Irinotecan	23263	Down	MCF2L
Irinotecan	4983	Down	OPHN1
Irinotecan	11155	Down	LDB3
Irinotecan	108	Down	ADCY2
Irinotecan	25897	Down	RNF19A
Irinotecan	157680	Down	VPS13B
Irinotecan	4613	Down	MYCN
Irinotecan	6095	Down	RORA
Irinotecan	404093	Down	CUEDC1
Irinotecan	135114	Down	HINT3
Irinotecan	2258	Down	FGF13
Irinotecan	100507516	Down	LOC100507516
Irinotecan	646851	Down	FAM227A
Irinotecan	55779	Down	CFAP44
Irinotecan	91749	Down	MFSD4B
Irinotecan	58508	Down	KMT2C
Irinotecan	340533	Down	NEXMIF
Irinotecan	9648	Down	GCC2
Irinotecan	9223	Down	MAGI1
Irinotecan	5274	Down	SERPINI1
Irinotecan	117583	Down	PARD3B
Irinotecan	253959	Down	RALGAPA1
Irinotecan	55582	Down	KIF27
Irinotecan	157638	Down	LRATD2
Irinotecan	22834	Down	ZNF652
Irinotecan	140290	Down	TCP10L
Irinotecan	400451	Down	FAM174B
Irinotecan	8605	Down	PLA2G4C
Irinotecan	4588	Down	MUC6
Irinotecan	2549	Down	GAB1
Irinotecan	6809	Down	STX3
Irinotecan	4249	Down	MGAT5
Irinotecan	619279	Down	ZNF704
Irinotecan	25849	Down	PARM1
Irinotecan	151742	Down	PPM1L
Irinotecan	9649	Down	RALGPS1
Irinotecan	54845	Down	ESRP1
Irinotecan	140735	Down	DYNLL2
Irinotecan	400798	Down	C1orf220
Irinotecan	9848	Down	MFAP3L
Irinotecan	283385	Down	MORN3
Irinotecan	64798	Down	DEPTOR
Irinotecan	57720	Down	GPR107
Irinotecan	1636	Down	ACE
Irinotecan	54757	Down	FAM20A
Irinotecan	205717	Down	USF3
Irinotecan	121506	Down	ERP27
Irinotecan	91452	Down	ACBD5
Irinotecan	10677	Down	AVIL
Irinotecan	80124	Down	VCPIP1
Irinotecan	285172	Down	FAM126B
Irinotecan	10075	Down	HUWE1
Irinotecan	84460	Down	ZMAT1
Irinotecan	7711	Down	ZNF155
Irinotecan	84826	Down	SFT2D3
Irinotecan	148696	Down	LOC148696
Irinotecan	389941	Down	C1QL3
Irinotecan	349075	Down	ZNF713
Irinotecan	10160	Down	FARP1
Irinotecan	10499	Down	NCOA2
Irinotecan	11045	Down	UPK1A
Irinotecan	90338	Down	ZNF160
Irinotecan	7267	Down	TTC3
Irinotecan	22835	Down	ZFP30
Irinotecan	23001	Down	WDFY3
Irinotecan	116441	Down	TM4SF18
Irinotecan	6137	Up	RPL13
Irinotecan	991	Up	CDC20
Irinotecan	6208	Up	RPS14
Irinotecan	554202	Up	MIR31HG
Irinotecan	8834	Up	TMEM11
Irinotecan	440359	Up	YBX3P1
Irinotecan	1288	Up	COL4A6
Irinotecan	58485	Up	TRAPPC1
Irinotecan	54939	Up	COMMD4
Irinotecan	80152	Up	CENPT
Irinotecan	10212	Up	DDX39A
Irinotecan	81610	Up	FAM83D
Irinotecan	87	Up	ACTN1
Irinotecan	1984	Up	EIF5A
Irinotecan	83442	Up	SH3BGRL3
Irinotecan	23016	Up	EXOSC7
Irinotecan	30834	Up	POLR1H
Irinotecan	30846	Up	EHD2
Irinotecan	64708	Up	COPS7B
Irinotecan	4007	Up	PRICKLE3
Irinotecan	23214	Up	XPO6
Irinotecan	134637	Up	ADAT2
Irinotecan	994	Up	CDC25B
Irinotecan	2067	Up	ERCC1
Irinotecan	10109	Up	ARPC2
Irinotecan	10855	Up	HPSE
Irinotecan	80336	Up	PABPC1L
Irinotecan	114823	Up	LENG8
Irinotecan	2275	Up	FHL3
Irinotecan	6210	Up	RPS15A
Irinotecan	355	Up	FAS
Irinotecan	2648	Up	KAT2A
Irinotecan	150946	Up	GAREM2
Irinotecan	4736	Up	RPL10A
Irinotecan	254531	Up	LPCAT4
Irinotecan	23399	Up	CTDNEP1
[truncated: 8,177 more rows]

## Sheet: Supplementary Table 2
Drugs	GRAY	CCLE	CTRPv2	FIMM	gCSI	GDSC1000	Caldas	Confidence
AZD6244	0.72	0.42	0.42	0.28	NA	NA	NA	High
Bortezomib	0.68	NA	0.29	0.43	0.4	0.41	0.5	High
Docetaxel	0.76	NA	0.8	NA	0.48	0.43	0.43	High
Doxorubicin	0.78	NA	NA	0.28	0.6	-0.05	NA	High
Erlotinib	0.76	0.41	0.31	-0.09	0.57	0.3	-0.13	High
Gefitinib	0.74	NA	0.37	0.22	NA	0.33	0.47	High
Gemcitabine	0.75	NA	0.35	NA	0.48	0.19	0.3	High
GSK1059615	0.73	NA	0.49	NA	NA	NA	NA	High
GSK1120212	0.78	NA	0.54	NA	NA	NA	0.19	High
GSK461364	0.78	NA	0.72	NA	NA	NA	NA	High
Irinotecan	0.8	0.13	NA	-0.13	0.57	NA	NA	High
lapatinib	0.77	0.68	0.54	0.5	0.34	0.26	0.9	High
MG-132	0.76	NA	0.47	NA	NA	0.31	NA	High
Nutlin-3	0.74	0.22	0.42	NA	NA	NA	NA	High
paclitaxel	0.77	0.36	0.61	0.37	0.42	0.12	-0.1	High
Panobinostat	0.78	0.76	0.6	0.72	NA	NA	NA	High
Rapamycin	0.7	NA	0.44	NA	-0.17	-0.05	NA	High
Topotecan	0.76	0.6	0.36	0.15	NA	NA	NA	High
VX-680	0.69	NA	0.52	NA	NA	0.21	NA	High
ZM-447439	0.7	NA	NA	NA	NA	0.28	0.46	High
5-FU	0.77	NA	0.31	NA	NA	NA	NA	Medium
BIBW2992	0.79	NA	0.4	0.39	NA	NA	0.37	Medium
Cisplatin	0.79	NA	NA	NA	NA	0.37	0.29	Medium
Crizotinib	0.75	0.21	0.36	-0.04	0.39	0.03	NA	Medium
etoposide	0.75	NA	0.38	NA	NA	0.21	NA	Medium
GSK2126458	0.73	NA	NA	NA	NA	0.33	NA	Medium
Methotrexate	0.74	NA	0.18	0.09	NA	0.39	NA	Medium
temsirolimus	0.72	NA	NA	0.4	NA	0.1	NA	Medium
17-AAG	0.74	-0.03	NA	0.12	NA	-0.02	0.27	Low
Bosutinib	0.8	NA	0.11	NA	NA	0.24	0.23	Low
Carboplatin	0.79	NA	0.3	NA	NA	NA	0.26	Low
Epirubicin	0.82	NA	NA	NA	NA	NA	0.12	Low
Everolimus	0.82	NA	NA	NA	NA	NA	-0.68	Low
GSK-650394	0.74	NA	NA	NA	NA	-0.16	NA	Low
GSK1070916	0.76	NA	NA	NA	NA	0.2	NA	Low
Imatinib	0.78	NA	0.05	0.3	NA	-0.36	NA	Low
MLN4924	0.69	NA	NA	NA	NA	0.29	NA	Low
NVP-BEZ235	0.8	NA	0.27	NA	NA	-0.1	-0.08	Low
Oxaliplatin	0.82	NA	-0.12	NA	NA	NA	NA	Low
Sorafenib	0.78	-0.31	NA	-0.3	NA	0.08	-0.31	Low
Tamoxifen	0.76	NA	NA	NA	NA	0.05	-0.14	Low
Vinorelbine	0.83	NA	NA	NA	NA	0.1	NA	Low
Vorinostat	0.76	NA	0.26	-0.01	0.27	0.15	0.3	Low
5-FdUR	0.74							NA
AG1478	0.79							NA
AS-252424	0.82							NA
Baicalein	0.72							NA
CGC-11047	0.79							NA
CGC-11144	0.75							NA
Disulfiram	0.83							NA
ERKi II (FR180304)	0.84							NA
Fascaplysin	0.71							NA
FTase inhibitor I	0.62							NA
Geldanamycin	0.75							NA
Glycyl H1152	0.72							NA
GSK1059868	0.79							NA
GSK1838705	0.79							NA
GSK2119563	0.72							NA
GSK2141795	0.73							NA
GSK923295	0.82							NA
Ibandronate sodium salt	0.76							NA
ICRF-193	0.74							NA
IKK.16	0.79							NA
Ispinesib	0.78							NA
Ixabepilone	0.73							NA
L-779405	0.71							NA
Lestaurtinib(CEP-701)	0.72							NA
Mebendazole	0.8							NA
Nelfivir	0.79							NA
NSC663284	0.78							NA
NU6102	0.78							NA
Olomoucine II	0.77							NA
Oxamflatin	0.82							NA
PD98059	0.86							NA
Pemetrexed	0.77							NA
PF-3084014	0.77							NA
PF-3814735	0.75							NA
PF-4691502	0.74							NA
Purvalanol A	0.83							NA
SB-3CT	0.78							NA
Sigma AKT1-2 inhibitor	0.76							NA
Sunitinib Malate	0.69							NA
TCS PIM-11	0.7							NA
TCS2312 dihydrochloride	0.81							NA
Trichostatin.A	0.77							NA
triciribine	0.78							NA
Tykerb:IGF1R (1:1)	0.76							NA
Valproic.acid	0.72							NA
Velcade	0.74							NA
XRP44X	0.74							NA

## Sheet: Supplementary Table 3
Drug	SigSize	Description	GeneRatio	BgRatio	pvalue	p.adjust	qvalue	Count	Regs
5-FU.UP	41	GOBP_PROTEIN_LOCALIZATION_TO_ENDOPLASMIC_RETICULUM	1936-06-01	152/18862	3.95732e-07	0.000293936	0.000232258	6
5-FU.UP	41	GOBP_SRP-DEPENDENT_COTRANSLATIONAL_PROTEIN_TARGETING_TO_MEMBRANE	1936-05-01	105/18862	1.59607e-06	0.000293936	0.000232258	5
5-FU.UP	41	GOBP_TRANSLATIONAL_INITIATION	1936-06-01	193/18862	1.60185e-06	0.000293936	0.000232258	6
5-FU.UP	41	GOBP_VIRAL_GENE_EXPRESSION	1936-06-01	198/18862	1.85851e-06	0.000293936	0.000232258	6
5-FU.UP	41	GOBP_COTRANSLATIONAL_PROTEIN_TARGETING_TO_MEMBRANE	1936-05-01	110/18862	2.0092e-06	0.000293936	0.000232258	5
5-FU.UP	41	GOBP_NUCLEAR-TRANSCRIBED_MRNA_CATABOLIC_PROCESS	1936-06-01	208/18862	2.47296e-06	0.000293936	0.000232258	6
5-FU.UP	41	GOBP_NUCLEAR-TRANSCRIBED_MRNA_CATABOLIC_PROCESS,_NONSENSE-MEDIATED_DECAY	1936-05-01	120/18862	3.08594e-06	0.000293936	0.000232258	5
5-FU.UP	41	GOBP_PROTEIN_TARGETING_TO_ER	1936-05-01	120/18862	3.08594e-06	0.000293936	0.000232258	5
5-FU.UP	41	GOBP_ESTABLISHMENT_OF_PROTEIN_LOCALIZATION_TO_ENDOPLASMIC_RETICULUM	1936-05-01	124/18862	3.6258e-06	0.000306984	0.000242568	5
5-FU.UP	41	GOBP_VIRAL_TRANSCRIPTION	1936-05-01	180/18862	2.22033e-05	0.00169189	0.00133687	5
5-FU.UP	41	GOBP_CYTOPLASMIC_TRANSLATION	1936-04-01	102/18862	4.1564e-05	0.00287925	0.00227508	4
5-FU.UP	41	GOBP_PROTEIN_TARGETING_TO_MEMBRANE	1936-05-01	211/18862	4.74891e-05	0.00301556	0.00238279	5
5-FU.UP	41	GOBP_MRNA_CATABOLIC_PROCESS	1936-06-01	375/18862	6.97797e-05	0.00409016	0.0032319	6
5-FU.UP	41	GOBP_RNA_CATABOLIC_PROCESS	1936-06-01	414/18862	0.00012021	0.00654284	0.00516992	6
5-FU.UP	41	GOBP_PROTEIN_TARGETING	1936-06-01	441/18862	0.000169603	0.00861582	0.00680791	6
5-FU.UP	41	GOBP_ESTABLISHMENT_OF_PROTEIN_LOCALIZATION_TO_MEMBRANE	1936-05-01	354/18862	0.000528905	0.0251891	0.0199035	5
5-FU.UP	41	GOBP_REGULATION_OF_INTERFERON-GAMMA-MEDIATED_SIGNALING_PATHWAY	1936-02-01	25/18862	0.00103357	0.0437547	0.0345734	2	NR1H2
5-FU.UP	41	GOBP_REGULATION_OF_RESPONSE_TO_INTERFERON-GAMMA	1936-02-01	25/18862	0.00103357	0.0437547	0.0345734	2	NR1H2
5-FU.UP	41	GOBP_NEGATIVE_REGULATION_OF_ALPHA-BETA_T_CELL_DIFFERENTIATION	1936-02-01	26/18862	0.00111836	0.0448523	0.0354407	2	HLX
AZD6244.DN	77	GOBP_TRANSPORT_ACROSS_BLOOD-BRAIN_BARRIER	1964-05-01	87/18862	1.14403e-05	0.00800886	0.00710597	5
AZD6244.DN	77	GOBP_VASCULAR_TRANSPORT	1964-05-01	88/18862	1.2098e-05	0.00800886	0.00710597	5
AZD6244.UP	111	GOBP_EXTRACELLULAR_MATRIX_ORGANIZATION	16/105	393/18862	5.382e-10	4.49216e-07	3.70779e-07	16
AZD6244.UP	111	GOBP_EXTRACELLULAR_STRUCTURE_ORGANIZATION	16/105	394/18862	5.58457e-10	4.49216e-07	3.70779e-07	16
AZD6244.UP	111	GOBP_EXTERNAL_ENCAPSULATING_STRUCTURE_ORGANIZATION	16/105	396/18862	6.01092e-10	4.49216e-07	3.70779e-07	16
AZD6244.UP	111	GOBP_POSITIVE_REGULATION_OF_T_CELL_ACTIVATION	9/105	212/18862	2.85592e-06	0.00160074	0.00132124	9	NLRP3
AZD6244.UP	111	GOBP_POSITIVE_REGULATION_OF_LEUKOCYTE_CELL-CELL_ADHESION	9/105	234/18862	6.38147e-06	0.00286145	0.00236182	9	NLRP3
AZD6244.UP	111	GOBP_POSITIVE_REGULATION_OF_T_CELL_DIFFERENTIATION	6/105	88/18862	9.64823e-06	0.00360522	0.00297572	6	NLRP3
AZD6244.UP	111	GOBP_REGULATION_OF_LEUKOCYTE_CELL-CELL_ADHESION	10/105	330/18862	1.55528e-05	0.00461776	0.00381146	10	NLRP3
AZD6244.UP	111	GOBP_POSITIVE_REGULATION_OF_LYMPHOCYTE_DIFFERENTIATION	6/105	101/18862	2.12838e-05	0.00461776	0.00381146	6	NLRP3
AZD6244.UP	111	GOBP_BASEMENT_MEMBRANE_ORGANIZATION	4/105	30/18862	2.22267e-05	0.00461776	0.00381146	4
AZD6244.UP	111	GOBP_POSITIVE_REGULATION_OF_CELL-CELL_ADHESION	9/105	276/18862	2.3815e-05	0.00461776	0.00381146	9	NLRP3
AZD6244.UP	111	GOBP_POSITIVE_REGULATION_OF_CELL_ADHESION	11/105	425/18862	2.48812e-05	0.00461776	0.00381146	11	NLRP3
AZD6244.UP	111	GOBP_MEMBRANE_RAFT_ASSEMBLY	3/105	11/18862	2.67756e-05	0.00461776	0.00381146	3
AZD6244.UP	111	GOBP_REGULATION_OF_T-HELPER_2_CELL_DIFFERENTIATION	3/105	11/18862	2.67756e-05	0.00461776	0.00381146	3	NLRP3
AZD6244.UP	111	GOBP_REGULATION_OF_CELL-CELL_ADHESION	11/105	437/18862	3.20973e-05	0.00496251	0.00409601	11	NLRP3
AZD6244.UP	111	GOBP_HEMIDESMOSOME_ASSEMBLY	3/105	12/18862	3.55562e-05	0.00496251	0.00409601	3
AZD6244.UP	111	GOBP_REGULATION_OF_CD4-POSITIVE,_ALPHA-BETA_T_CELL_ACTIVATION	5/105	67/18862	3.56611e-05	0.00496251	0.00409601	5	NLRP3
AZD6244.UP	111	GOBP_LEUKOCYTE_CELL-CELL_ADHESION	10/105	366/18862	3.76283e-05	0.00496251	0.00409601	10	NLRP3
AZD6244.UP	111	GOBP_PLASMA_MEMBRANE_ORGANIZATION	6/105	115/18862	4.43774e-05	0.00552745	0.0045623	6
AZD6244.UP	111	GOBP_CELLULAR_RESPONSE_TO_INCREASED_OXYGEN_LEVELS	3/105	14/18862	5.83541e-05	0.00688579	0.00568347	3	FOXO1
AZD6244.UP	111	GOBP_POSITIVE_REGULATION_OF_CD4-POSITIVE,_ALPHA-BETA_T_CELL_ACTIVATION	4/105	39/18862	6.41909e-05	0.0071958	0.00593934	4	NLRP3
AZD6244.UP	111	GOBP_T-HELPER_2_CELL_DIFFERENTIATION	3/105	15/18862	7.26475e-05	0.00775599	0.00640172	3	NLRP3
AZD6244.UP	111	GOBP_REGULATION_OF_T_CELL_ACTIVATION	9/105	327/18862	8.85127e-05	0.00902025	0.00744523	9	NLRP3
AZD6244.UP	111	GOBP_RESPONSE_TO_STEROID_HORMONE	9/105	330/18862	9.48789e-05	0.00924863	0.00763373	9	FOSB,FOXO1,SGK1
AZD6244.UP	111	GOBP_POSITIVE_REGULATION_OF_ALPHA-BETA_T_CELL_DIFFERENTIATION	4/105	49/18862	0.000158441	0.014488	0.0119582	4	NLRP3
AZD6244.UP	111	GOBP_REGULATION_OF_T_CELL_DIFFERENTIATION	6/105	146/18862	0.000166402	0.014488	0.0119582	6	NLRP3
AZD6244.UP	111	GOBP_POSITIVE_REGULATION_OF_LYMPHOCYTE_ACTIVATION	9/105	356/18862	0.000168014	0.014488	0.0119582	9	NLRP3
AZD6244.UP	111	GOBP_RESPONSE_TO_CORTICOSTEROID	6/105	152/18862	0.000207132	0.0158547	0.0130863	6	FOSB,FOXO1,SGK1
AZD6244.UP	111	GOBP_POSITIVE_REGULATION_OF_HEMOPOIESIS	6/105	154/18862	0.000222328	0.0158547	0.0130863	6	NLRP3
AZD6244.UP	111	GOBP_POSITIVE_REGULATION_OF_LEUKOCYTE_DIFFERENTIATION	6/105	154/18862	0.000222328	0.0158547	0.0130863	6	NLRP3
AZD6244.UP	111	GOBP_REGULATION_OF_EXTRINSIC_APOPTOTIC_SIGNALING_PATHWAY	6/105	154/18862	0.000222328	0.0158547	0.0130863	6	SNAI2
AZD6244.UP	111	GOBP_POSITIVE_REGULATION_OF_T_CELL_PROLIFERATION	5/105	99/18862	0.000229421	0.0158547	0.0130863	5
AZD6244.UP	111	GOBP_POSITIVE_REGULATION_OF_T-HELPER_CELL_DIFFERENTIATION	3/105	22/18862	0.00023901	0.0158547	0.0130863	3	NLRP3
AZD6244.UP	111	GOBP_RESPONSE_TO_HYPEROXIA	3/105	22/18862	0.00023901	0.0158547	0.0130863	3	FOXO1
AZD6244.UP	111	GOBP_CD4-POSITIVE,_ALPHA-BETA_T_CELL_ACTIVATION	5/105	100/18862	0.000240437	0.0158547	0.0130863	5	NLRP3
AZD6244.UP	111	GOBP_REGULATION_OF_ALPHA-BETA_T_CELL_ACTIVATION	5/105	101/18862	0.000251852	0.0161329	0.0133159	5	NLRP3
AZD6244.UP	111	GOBP_NEGATIVE_REGULATION_OF_EXTRINSIC_APOPTOTIC_SIGNALING_PATHWAY	5/105	103/18862	0.000275912	0.0171832	0.0141828	5	SNAI2
AZD6244.UP	111	GOBP_AMEBOIDAL-TYPE_CELL_MIGRATION	10/105	473/18862	0.000307569	0.0184079	0.0151937	10	ZEB2
AZD6244.UP	111	GOBP_REGULATION_OF_RESPONSE_TO_WOUNDING	6/105	164/18862	0.000311998	0.0184079	0.0151937	6
AZD6244.UP	111	GOBP_RESPONSE_TO_NUTRIENT	6/105	165/18862	0.000322327	0.0185297	0.0152942	6	SNAI2
AZD6244.UP	111	GOBP_CELLULAR_RESPONSE_TO_CORTICOSTEROID_STIMULUS	4/105	60/18862	0.000347947	0.0189466	0.0156384	4	FOXO1,SGK1
AZD6244.UP	111	GOBP_MEMBRANE_RAFT_ORGANIZATION	3/105	25/18862	0.000352657	0.0189466	0.0156384	3
AZD6244.UP	111	GOBP_REGULATION_OF_T_CELL_PROLIFERATION	6/105	168/18862	0.000354933	0.0189466	0.0156384	6
AZD6244.UP	111	GOBP_REGULATION_OF_LEUKOCYTE_PROLIFERATION	7/105	241/18862	0.000400817	0.0205699	0.0169782	7
AZD6244.UP	111	GOBP_POSITIVE_REGULATION_OF_LEUKOCYTE_ACTIVATION	9/105	401/18862	0.000403691	0.0205699	0.0169782	9	NLRP3
AZD6244.UP	111	GOBP_REGULATION_OF_LYMPHOCYTE_DIFFERENTIATION	6/105	175/18862	0.000441082	0.0219757	0.0181385	6	NLRP3
AZD6244.UP	111	GOBP_T_CELL_DIFFERENTIATION	7/105	246/18862	0.00045325	0.022091	0.0182337	7	NLRP3
AZD6244.UP	111	GOBP_POSITIVE_REGULATION_OF_CELL_ACTIVATION	9/105	412/18862	0.000490909	0.0228879	0.0188915	9	NLRP3
AZD6244.UP	111	GOBP_POSITIVE_REGULATION_OF_ALPHA-BETA_T_CELL_ACTIVATION	4/105	66/18862	0.000501289	0.0228879	0.0188915	4	NLRP3
AZD6244.UP	111	GOBP_REGULATION_OF_BLOOD_COAGULATION	4/105	66/18862	0.000501289	0.0228879	0.0188915	4
AZD6244.UP	111	GOBP_NEGATIVE_REGULATION_OF_MAPK_CASCADE	6/105	181/18862	0.00052721	0.0228879	0.0188915	6	FOXO1
AZD6244.UP	111	GOBP_REGULATION_OF_ALPHA-BETA_T_CELL_DIFFERENTIATION	4/105	67/18862	0.000530853	0.0228879	0.0188915	4	NLRP3
AZD6244.UP	111	GOBP_REGULATION_OF_HEMOSTASIS	4/105	67/18862	0.000530853	0.0228879	0.0188915	4
AZD6244.UP	111	GOBP_RESPONSE_TO_INCREASED_OXYGEN_LEVELS	3/105	29/18862	0.000551278	0.0233201	0.0192482	3	FOXO1
AZD6244.UP	111	GOBP_REGULATION_OF_TYPE_2_IMMUNE_RESPONSE	3/105	30/18862	0.000610061	0.0253288	0.0209062	3	NLRP3
AZD6244.UP	111	GOBP_REGULATION_OF_COAGULATION	4/105	71/18862	0.000661585	0.0260034	0.021463	4
AZD6244.UP	111	GOBP_CARDIAC_EPITHELIAL_TO_MESENCHYMAL_TRANSITION	3/105	31/18862	0.000672702	0.0260034	0.021463	3	SNAI2
AZD6244.UP	111	GOBP_POSITIVE_REGULATION_OF_CHOLESTEROL_TRANSPORT	3/105	31/18862	0.000672702	0.0260034	0.021463	3
AZD6244.UP	111	GOBP_POSITIVE_REGULATION_OF_STEROL_TRANSPORT	3/105	31/18862	0.000672702	0.0260034	0.021463	3
AZD6244.UP	111	GOBP_CELLULAR_RESPONSE_TO_CHEMICAL_STRESS	8/105	347/18862	0.000717167	0.0272523	0.0224938	8	FOXO1
AZD6244.UP	111	GOBP_POSITIVE_REGULATION_OF_CD4-POSITIVE,_ALPHA-BETA_T_CELL_DIFFERENTIATION	3/105	32/18862	0.000739301	0.0276252	0.0228016	3	NLRP3
AZD6244.UP	111	GOBP_T_CELL_PROLIFERATION	6/105	195/18862	0.000779143	0.0286367	0.0236365	6
AZD6244.UP	111	GOBP_CELLULAR_RESPONSE_TO_LIPOPOLYSACCHARIDE	6/105	197/18862	0.000821632	0.0295236	0.0243685	6	NLRP3
AZD6244.UP	111	GOBP_REGULATION_OF_WOUND_HEALING	5/105	131/18862	0.000829611	0.0295236	0.0243685	5
AZD6244.UP	111	GOBP_ENDODERM_DEVELOPMENT	4/105	76/18862	0.000855201	0.0296514	0.024474	4	HMGA2
AZD6244.UP	111	GOBP_EPITHELIAL_CELL_MIGRATION	8/105	357/18862	0.000862096	0.0296514	0.024474	8	ZEB2
AZD6244.UP	111	GOBP_REGULATION_OF_ALPHA-BETA_T_CELL_PROLIFERATION	3/105	34/18862	0.000884759	0.0296514	0.024474	3
AZD6244.UP	111	GOBP_NEGATIVE_REGULATION_OF_MAP_KINASE_ACTIVITY	4/105	77/18862	0.000898236	0.0296514	0.024474	4
AZD6244.UP	111	GOBP_EPITHELIUM_MIGRATION	8/105	360/18862	0.000909888	0.0296514	0.024474	8	ZEB2
AZD6244.UP	111	GOBP_RESPONSE_TO_NUTRIENT_LEVELS	9/105	451/18862	0.000933909	0.0296514	0.024474	9	FOXO1,SNAI2
AZD6244.UP	111	GOBP_POSITIVE_REGULATION_OF_LYMPHOCYTE_PROLIFERATION	5/105	135/18862	0.000949701	0.0296514	0.024474	5
AZD6244.UP	111	GOBP_RESPONSE_TO_GLUCOCORTICOID	5/105	135/18862	0.000949701	0.0296514	0.024474	5	FOSB,FOXO1
AZD6244.UP	111	GOBP_REGULATION_OF_LEUKOCYTE_DIFFERENTIATION	7/105	279/18862	0.000952231	0.0296514	0.024474	7	NLRP3
AZD6244.UP	111	GOBP_POSITIVE_REGULATION_OF_MONONUCLEAR_CELL_PROLIFERATION	5/105	136/18862	0.000981643	0.0301233	0.0248635	5
AZD6244.UP	111	GOBP_TISSUE_MIGRATION	8/105	365/18862	0.000994256	0.0301233	0.0248635	8	ZEB2
AZD6244.UP	111	GOBP_MEMBRANE_ASSEMBLY	3/105	36/18862	0.00104719	0.0308922	0.0254982	3
AZD6244.UP	111	GOBP_TYPE_2_IMMUNE_RESPONSE	3/105	36/18862	0.00104719	0.0308922	0.0254982	3	NLRP3
AZD6244.UP	111	GOBP_EXTRACELLULAR_MATRIX_DISASSEMBLY	4/105	81/18862	0.0010857	0.0316122	0.0260924	4
AZD6244.UP	111	GOBP_CELLULAR_RESPONSE_TO_MOLECULE_OF_BACTERIAL_ORIGIN	6/105	209/18862	0.00111546	0.0320623	0.026464	6	NLRP3
AZD6244.UP	111	GOBP_ALPHA-BETA_T_CELL_PROLIFERATION	3/105	37/18862	0.00113501	0.0322112	0.0265868	3
AZD6244.UP	111	GOBP_T_CELL_ACTIVATION	9/105	474/18862	0.00132046	0.0353677	0.0291922	9	NLRP3
AZD6244.UP	111	GOBP_REGULATION_OF_T-HELPER_CELL_DIFFERENTIATION	3/105	39/18862	0.00132426	0.0353677	0.0291922	3	NLRP3
AZD6244.UP	111	GOBP_GAS_HOMEOSTASIS	2/105	10/18862	0.00134162	0.0353677	0.0291922	2
AZD6244.UP	111	GOBP_POSITIVE_REGULATION_OF_LIPOPROTEIN_PARTICLE_CLEARANCE	2/105	10/18862	0.00134162	0.0353677	0.0291922	2
AZD6244.UP	111	GOBP_POSITIVE_REGULATION_OF_VESICLE_FUSION	2/105	10/18862	0.00134162	0.0353677	0.0291922	2
AZD6244.UP	111	GOBP_EXTRINSIC_APOPTOTIC_SIGNALING_PATHWAY	6/105	217/18862	0.00135214	0.0353677	0.0291922	6	SNAI2
AZD6244.UP	111	GOBP_NEGATIVE_REGULATION_OF_TRANSFORMING_GROWTH_FACTOR_BETA_RECEPTOR_SIGNALING_PATHWAY	4/105	86/18862	0.00135666	0.0353677	0.0291922	4
AZD6244.UP	111	GOBP_RESPONSE_TO_EXTRACELLULAR_STIMULUS	9/105	477/18862	0.00137923	0.035543	0.0293369	9	FOXO1,SNAI2
AZD6244.UP	111	GOBP_POSITIVE_REGULATION_OF_LEUKOCYTE_PROLIFERATION	5/105	148/18862	0.00143027	0.0364395	0.0300768	5
AZD6244.UP	111	GOBP_ALPHA-BETA_T_CELL_ACTIVATION	5/105	149/18862	0.00147348	0.0369681	0.0305131	5	NLRP3
AZD6244.UP	111	GOBP_REGULATION_OF_LYMPHOCYTE_PROLIFERATION	6/105	221/18862	0.001484	0.0369681	0.0305131	6
AZD6244.UP	111	GOBP_MEMBRANE_BIOGENESIS	3/105	41/18862	0.00153226	0.0377508	0.0311592	3
AZD6244.UP	111	GOBP_REGULATION_OF_MONONUCLEAR_CELL_PROLIFERATION	6/105	223/18862	0.0015535	0.0378581	0.0312477	6
AZD6244.UP	111	GOBP_CELLULAR_RESPONSE_TO_UV-A	2/105	11/18862	0.0016338	0.0386742	0.0319213	2
AZD6244.UP	111	GOBP_NOTCH_SIGNALING_INVOLVED_IN_HEART_DEVELOPMENT	2/105	11/18862	0.0016338	0.0386742	0.0319213	2	SNAI2
AZD6244.UP	111	GOBP_ENDOCARDIAL_CUSHION_DEVELOPMENT	3/105	42/18862	0.00164349	0.0386742	0.0319213	3	SNAI2
AZD6244.UP	111	GOBP_EPITHELIAL_TO_MESENCHYMAL_TRANSITION	5/105	153/18862	0.00165599	0.0386742	0.0319213	5	HMGA2,SNAI2
AZD6244.UP	111	GOBP_REGULATION_OF_EPITHELIAL_CELL_DIFFERENTIATION	5/105	156/18862	0.00180339	0.0413884	0.0341616	5
AZD6244.UP	111	GOBP_LEUKOCYTE_PROLIFERATION	7/105	312/18862	0.00180913	0.0413884	0.0341616	7
AZD6244.UP	111	GOBP_ENDODERMAL_CELL_DIFFERENTIATION	3/105	44/18862	0.00188082	0.0418546	0.0345464	3	HMGA2
AZD6244.UP	111	GOBP_CELLULAR_RESPONSE_TO_BIOTIC_STIMULUS	6/105	233/18862	0.00193893	0.0418546	0.0345464	6	NLRP3
AZD6244.UP	111	GOBP_RESPONSE_TO_ALCOHOL	6/105	233/18862	0.00193893	0.0418546	0.0345464	6	FOSB,NLRP3,SGK1
AZD6244.UP	111	GOBP_CD4-POSITIVE,_ALPHA-BETA_T_CELL_PROLIFERATION	2/105	12/18862	0.00195345	0.0418546	0.0345464	2
AZD6244.UP	111	GOBP_NEGATIVE_REGULATION_OF_CELL_ADHESION_MEDIATED_BY_INTEGRIN	2/105	12/18862	0.00195345	0.0418546	0.0345464	2	SNAI2
AZD6244.UP	111	GOBP_REGULATION_OF_CD4-POSITIVE,_ALPHA-BETA_T_CELL_PROLIFERATION	2/105	12/18862	0.00195345	0.0418546	0.0345464	2
AZD6244.UP	111	GOBP_POSITIVE_REGULATION_OF_NF-KAPPAB_TRANSCRIPTION_FACTOR_ACTIVITY	5/105	159/18862	0.00196019	0.0418546	0.0345464	5	NLRP3
AZD6244.UP	111	GOBP_ENDOCRINE_PANCREAS_DEVELOPMENT	3/105	45/18862	0.00200707	0.0424514	0.035039	3	FOXO1
AZD6244.UP	111	GOBP_NEGATIVE_REGULATION_OF_ION_TRANSPORT	7/105	319/18862	0.00205057	0.0429662	0.0354639	7	PID1
AZD6244.UP	111	GOBP_UROGENITAL_SYSTEM_DEVELOPMENT	7/105	320/18862	0.00208701	0.0432557	0.0357028	7
AZD6244.UP	111	GOBP_MONONUCLEAR_CELL_DIFFERENTIATION	8/105	411/18862	0.00210297	0.0432557	0.0357028	8	NLRP3
AZD6244.UP	111	GOBP_REGULATION_OF_HEMOPOIESIS	8/105	415/18862	0.00223296	0.0452384	0.0373393	8	NLRP3
AZD6244.UP	111	GOBP_COLLAGEN_CATABOLIC_PROCESS	3/105	47/18862	0.00227511	0.0452384	0.0373393	3
AZD6244.UP	111	GOBP_NEGATIVE_REGULATION_OF_EPITHELIAL_CELL_DIFFERENTIATION	3/105	47/18862	0.00227511	0.0452384	0.0373393	3
AZD6244.UP	111	GOBP_NEGATIVE_REGULATION_OF_ACUTE_INFLAMMATORY_RESPONSE	2/105	13/18862	0.00230026	0.0452384	0.0373393	2	NLRP3
AZD6244.UP	111	GOBP_NEGATIVE_REGULATION_OF_EXTRACELLULAR_MATRIX_ORGANIZATION	2/105	13/18862	0.00230026	0.0452384	0.0373393	2
AZD6244.UP	111	GOBP_NEGATIVE_REGULATION_OF_BLOOD_COAGULATION	3/105	48/18862	0.00241704	0.0471217	0.0388938	3
AZD6244.UP	111	GOBP_POSITIVE_REGULATION_OF_REACTIVE_OXYGEN_SPECIES_METABOLIC_PROCESS	4/105	101/18862	0.00244774	0.047309	0.0390484	4	PID1
AZD6244.UP	111	GOBP_NEGATIVE_REGULATION_OF_HEMOSTASIS	3/105	49/18862	0.00256434	0.0491287	0.0405504	3
AZD6244.UP	111	GOBP_CELL_JUNCTION_ASSEMBLY	8/105	425/18862	0.00258572	0.0491287	0.0405504	8	SNAI2
AZD6244.UP	111	GOBP_G_PROTEIN-COUPLED_RECEPTOR_SIGNALING_PATHWAY_INVOLVED_IN_HEART_PROCESS	2/105	14/18862	0.00267391	0.0491385	0.0405585	2
AZD6244.UP	111	GOBP_REGULATION_OF_CELL_COMMUNICATION_BY_ELECTRICAL_COUPLING	2/105	14/18862	0.00267391	0.0491385	0.0405585	2
AZD6244.UP	111	GOBP_REGULATION_OF_FIBRINOLYSIS	2/105	14/18862	0.00267391	0.0491385	0.0405585	2
AZD6244.UP	111	GOBP_RESPONSE_TO_UV-A	2/105	14/18862	0.00267391	0.0491385	0.0405585	2
BIBW2992.UP	51	GOBP_HEMIDESMOSOME_ASSEMBLY	1948-03-01	12/18862	3.34832e-06	0.00307282	0.00249666	3
BIBW2992.UP	51	GOBP_CELL-SUBSTRATE_JUNCTION_ASSEMBLY	1948-05-01	100/18862	5.41175e-06	0.00307282	0.00249666	5
BIBW2992.UP	51	GOBP_CELL-SUBSTRATE_JUNCTION_ORGANIZATION	1948-05-01	106/18862	7.20191e-06	0.00307282	0.00249666	5
BIBW2992.UP	51	GOBP_REGULATION_OF_SUPRAMOLECULAR_FIBER_ORGANIZATION	1948-07-01	370/18862	3.89017e-05	0.0124485	0.0101144	7
BIBW2992.UP	51	GOBP_SKELETAL_MUSCLE_TISSUE_REGENERATION	1948-03-01	37/18862	0.000113086	0.0281679	0.0228864	3	KLF5
BIBW2992.UP	51	GOBP_NEGATIVE_REGULATION_OF_EXTRINSIC_APOPTOTIC_SIGNALING_PATHWAY	1948-04-01	103/18862	0.000135661	0.0281679	0.0228864	4
BIBW2992.UP	51	GOBP_NEGATIVE_REGULATION_OF_EXTRINSIC_APOPTOTIC_SIGNALING_PATHWAY_VIA_DEATH_DOMAIN_RECEPTORS	1948-03-01	41/18862	0.000154043	0.0281679	0.0228864	3
BIBW2992.UP	51	GOBP_REGULATION_OF_PHOSPHATIDYLCHOLINE_METABOLIC_PROCESS	1948-02-01	10/18862	0.000281675	0.045068	0.0366178	2
Cisplatin.UP	107	GOBP_EXTRACELLULAR_MATRIX_ORGANIZATION	1992-11-01	393/18862	3.31197e-06	0.00255047	0.00223476	11	ETS1
Cisplatin.UP	107	GOBP_EXTRACELLULAR_STRUCTURE_ORGANIZATION	1992-11-01	394/18862	3.39358e-06	0.00255047	0.00223476	11	ETS1
Cisplatin.UP	107	GOBP_EXTERNAL_ENCAPSULATING_STRUCTURE_ORGANIZATION	1992-11-01	396/18862	3.56211e-06	0.00255047	0.00223476	11	ETS1
Cisplatin.UP	107	GOBP_COLLAGEN-ACTIVATED_TYROSINE_KINASE_RECEPTOR_SIGNALING_PATHWAY	1992-03-01	12/18862	2.39305e-05	0.0128507	0.0112599	3
Cisplatin.UP	107	GOBP_COLLAGEN-ACTIVATED_SIGNALING_PATHWAY	1992-03-01	15/18862	4.897e-05	0.0197252	0.0172834	3
Cisplatin.UP	107	GOBP_AXON_GUIDANCE	1992-08-01	277/18862	6.26792e-05	0.0197252	0.0172834	8
Cisplatin.UP	107	GOBP_NEURON_PROJECTION_GUIDANCE	1992-08-01	278/18862	6.42813e-05	0.0197252	0.0172834	8
Docetaxel.UP	62	GOBP_RIBONUCLEOPROTEIN_COMPLEX_BIOGENESIS	1952-10-01	473/18862	5.50553e-07	0.000668922	0.000602711	10	LYAR
Docetaxel.UP	62	GOBP_RIBOSOME_BIOGENESIS	1952-08-01	307/18862	1.81619e-06	0.00110334	0.000994125	8	LYAR
Docetaxel.UP	62	GOBP_RRNA_PROCESSING	1952-07-01	228/18862	2.8974e-06	0.0011685	0.00105284	7	LYAR
Docetaxel.UP	62	GOBP_RRNA_METABOLIC_PROCESS	1952-07-01	238/18862	3.84692e-06	0.0011685	0.00105284	7	LYAR
Docetaxel.UP	62	GOBP_NCRNA_METABOLIC_PROCESS	1952-08-01	492/18862	5.55601e-05	0.0135011	0.0121647	8	LYAR
Docetaxel.UP	62	GOBP_NCRNA_PROCESSING	1952-07-01	400/18862	0.00010756	0.021781	0.019625	7	LYAR
Doxorubicin.UP	54	GOBP_RIBOSOME_BIOGENESIS	1951-08-01	307/18862	1.55861e-06	0.0019171	0.00154713	8	PA2G4
Doxorubicin.UP	54	GOBP_NCRNA_METABOLIC_PROCESS	1951-09-01	492/18862	5.96701e-06	0.00347567	0.00280493	9	PA2G4
Doxorubicin.UP	54	GOBP_MITOCHONDRIAL_TRANSPORT	1951-07-01	274/18862	8.47725e-06	0.00347567	0.00280493	7	TP63
Doxorubicin.UP	54	GOBP_RIBONUCLEOPROTEIN_COMPLEX_BIOGENESIS	1951-08-01	473/18862	3.64071e-05	0.0102518	0.0082734	8	PA2G4
Doxorubicin.UP	54	GOBP_MITOCHONDRIAL_MEMBRANE_ORGANIZATION	1951-05-01	144/18862	4.28351e-05	0.0102518	0.0082734	5	TP63
Doxorubicin.UP	54	GOBP_RIBOSOMAL_SMALL_SUBUNIT_BIOGENESIS	1951-04-01	75/18862	5.00089e-05	0.0102518	0.0082734	4
Doxorubicin.UP	54	GOBP_NCRNA_PROCESSING	1951-07-01	400/18862	9.47892e-05	0.0166558	0.0134415	7	PA2G4
Doxorubicin.UP	54	GOBP_MITOCHONDRIAL_TRANSMEMBRANE_TRANSPORT	1951-04-01	109/18862	0.000213931	0.032892	0.0265444	4
Doxorubicin.UP	54	GOBP_RRNA_PROCESSING	1951-05-01	228/18862	0.00036893	0.0443455	0.0357876	5	PA2G4
Doxorubicin.UP	54	GOBP_ESTABLISHMENT_OF_PROTEIN_LOCALIZATION_TO_MEMBRANE	1951-06-01	354/18862	0.000370097	0.0443455	0.0357876	6	TP63
Doxorubicin.UP	54	GOBP_ESTABLISHMENT_OF_PROTEIN_LOCALIZATION_TO_MITOCHONDRIAL_MEMBRANE	1951-03-01	53/18862	0.000396586	0.0443455	0.0357876	3	TP63
Doxorubicin.UP	54	GOBP_RRNA_METABOLIC_PROCESS	1951-05-01	238/18862	0.000448912	0.0460135	0.0371337	5	PA2G4
Doxorubicin.UP	54	GOBP_POSITIVE_REGULATION_OF_ESTABLISHMENT_OF_PROTEIN_LOCALIZATION_TO_MITOCHONDRION	1951-03-01	58/18862	0.000517426	0.0489565	0.0395087	3	TP63
Erlotinib.UP	101	GOBP_EPIDERMIS_DEVELOPMENT	18/94	463/18862	1.21992e-11	2.67893e-08	2.22538e-08	18	EGFR,TRIM16,ZBED2
Erlotinib.UP	101	GOBP_SKIN_DEVELOPMENT	15/94	415/18862	2.03136e-09	2.23043e-06	1.85281e-06	15	EGFR,TRIM16,ZBED2
Erlotinib.UP	101	GOBP_KERATINOCYTE_DIFFERENTIATION	1994-12-01	302/18862	3.38003e-08	2.47418e-05	2.0553e-05	12	TRIM16,ZBED2
Erlotinib.UP	101	GOBP_CORNIFICATION	1994-08-01	113/18862	9.37188e-08	5.14516e-05	4.27407e-05	8
Erlotinib.UP	101	GOBP_EPIDERMAL_CELL_DIFFERENTIATION	1994-12-01	360/18862	2.28053e-07	0.000100161	8.32035e-05	12	TRIM16,ZBED2
Erlotinib.UP	101	GOBP_KERATINIZATION	1994-08-01	225/18862	1.66985e-05	0.00611166	0.00507693	8
Erlotinib.UP	101	GOBP_HEMIDESMOSOME_ASSEMBLY	1994-03-01	12/18862	2.55251e-05	0.00800759	0.00665188	3
Erlotinib.UP	101	GOBP_NUCLEOSIDE_MONOPHOSPHATE_CATABOLIC_PROCESS	1994-03-01	13/18862	3.30628e-05	0.00907573	0.00753918	3
Erlotinib.UP	101	GOBP_RIBONUCLEOTIDE_CATABOLIC_PROCESS	1994-04-01	40/18862	4.60725e-05	0.0112417	0.00933844	4
Erlotinib.UP	101	GOBP_REGULATION_OF_P38MAPK_CASCADE	1994-04-01	43/18862	6.1508e-05	0.0131808	0.0109492	4
Erlotinib.UP	101	GOBP_PROTEIN_KINASE_B_SIGNALING	1994-08-01	273/18862	6.60238e-05	0.0131808	0.0109492	8	EGFR,PLK3
Erlotinib.UP	101	GOBP_P38MAPK_CASCADE	1994-04-01	49/18862	0.000103215	0.0188884	0.0156905	4
Erlotinib.UP	101	GOBP_ORGANOPHOSPHATE_CATABOLIC_PROCESS	1994-06-01	154/18862	0.000121065	0.0204507	0.0169883	6
Erlotinib.UP	101	GOBP_ACTIVATION_OF_PROTEIN_KINASE_ACTIVITY	1994-08-01	328/18862	0.000233466	0.0366208	0.0304208	8	EGFR
Erlotinib.UP	101	GOBP_REGULATION_OF_ENDOPEPTIDASE_ACTIVITY	1994-09-01	426/18862	0.000274405	0.0399267	0.033167	9
Erlotinib.UP	101	GOBP_REGULATION_OF_STRESS-ACTIVATED_MAPK_CASCADE	1994-06-01	181/18862	0.000290905	0.0399267	0.033167	6	EGFR,FOXO1
Erlotinib.UP	101	GOBP_REGULATION_OF_STRESS-ACTIVATED_PROTEIN_KINASE_SIGNALING_CASCADE	1994-06-01	184/18862	0.00031769	0.0401876	0.0333837	6	EGFR,FOXO1
Erlotinib.UP	101	GOBP_STRESS-ACTIVATED_MAPK_CASCADE	1994-07-01	261/18862	0.000329407	0.0401876	0.0333837	7	EGFR,FOXO1
Erlotinib.UP	101	GOBP_POSITIVE_REGULATION_OF_P38MAPK_CASCADE	1994-03-01	29/18862	0.000398693	0.0410061	0.0340637	3
Erlotinib.UP	101	GOBP_BASEMENT_MEMBRANE_ORGANIZATION	1994-03-01	30/18862	0.000441397	0.0410061	0.0340637	3
Erlotinib.UP	101	GOBP_REGULATION_OF_PEPTIDASE_ACTIVITY	1994-09-01	455/18862	0.000443594	0.0410061	0.0340637	9
Erlotinib.UP	101	GOBP_CELL_ADHESION_MEDIATED_BY_INTEGRIN	1994-04-01	72/18862	0.000459237	0.0410061	0.0340637	4
Erlotinib.UP	101	GOBP_POSITIVE_REGULATION_OF_RESPONSE_TO_WOUNDING	1994-04-01	72/18862	0.000459237	0.0410061	0.0340637	4
Erlotinib.UP	101	GOBP_STRESS-ACTIVATED_PROTEIN_KINASE_SIGNALING_CASCADE	1994-07-01	276/18862	0.000460641	0.0410061	0.0340637	7	EGFR,FOXO1
Erlotinib.UP	101	GOBP_NUCLEOTIDE_CATABOLIC_PROCESS	1994-04-01	73/18862	0.000484019	0.0410061	0.0340637	4
Erlotinib.UP	101	GOBP_REGULATION_OF_INFLAMMATORY_RESPONSE	1994-08-01	366/18862	0.000485501	0.0410061	0.0340637	8	EGFR
Erlotinib.UP	101	GOBP_VASCULOGENESIS	1994-04-01	78/18862	0.00062241	0.0485588	0.0403376	4
Erlotinib.UP	101	GOBP_NUCLEOSIDE_CATABOLIC_PROCESS	1994-03-01	34/18862	0.000641259	0.0485588	0.0403376	3
Erlotinib.UP	101	GOBP_REGULATION_OF_ALPHA-BETA_T_CELL_PROLIFERATION	1994-03-01	34/18862	0.000641259	0.0485588	0.0403376	3
etoposide.UP	55	GOBP_RIBOSOME_BIOGENESIS	1951-08-01	307/18862	1.55861e-06	0.00144999	0.00127858	8	PA2G4
etoposide.UP	55	GOBP_RRNA_PROCESSING	1951-07-01	228/18862	2.53321e-06	0.00144999	0.00127858	7	PA2G4
etoposide.UP	55	GOBP_RRNA_METABOLIC_PROCESS	1951-07-01	238/18862	3.36492e-06	0.00144999	0.00127858	7	PA2G4
etoposide.UP	55	GOBP_RIBONUCLEOPROTEIN_COMPLEX_BIOGENESIS	1951-09-01	473/18862	4.33805e-06	0.00144999	0.00127858	9	PA2G4,RUVBL1
etoposide.UP	55	GOBP_RIBOSOMAL_LARGE_SUBUNIT_BIOGENESIS	1951-04-01	72/18862	4.25824e-05	0.0113865	0.0100405	4
etoposide.UP	55	GOBP_NCRNA_PROCESSING	1951-07-01	400/18862	9.47892e-05	0.0211222	0.0186252	7	PA2G4
Gefitinib.UP	58	GOBP_RESPONSE_TO_COLD	1956-04-01	47/18862	1.1301e-05	0.016556	0.0135137	4	FOS,FOXO1
Gefitinib.UP	58	GOBP_CELLULAR_RESPONSE_TO_EXTERNAL_STIMULUS	1956-07-01	303/18862	3.04401e-05	0.0222973	0.0181999	7	EGFR,FOS,FOXO1
Gefitinib.UP	58	GOBP_ERBB_SIGNALING_PATHWAY	1956-05-01	145/18862	6.98103e-05	0.0282726	0.0230772	5	EGFR
Gefitinib.UP	58	GOBP_RESPONSE_TO_EXTRACELLULAR_STIMULUS	1956-08-01	477/18862	7.71947e-05	0.0282726	0.0230772	8	EGFR,FOS,FOXO1,PPARD
Gefitinib.UP	58	GOBP_REGULATION_OF_FATTY_ACID_OXIDATION	1956-03-01	33/18862	0.000126962	0.0371999	0.030364	3	PPARD
Gefitinib.UP	58	GOBP_CELLULAR_RESPONSE_TO_CADMIUM_ION	1956-03-01	38/18862	0.000194254	0.0474302	0.0387144	3	EGFR,FOS
Gemcitabine.UP	32	GOBP_STRESS-ACTIVATED_MAPK_CASCADE	1932-05-01	261/18862	7.24193e-05	0.0206188	0.0171895	5	HDAC3,MYC
Gemcitabine.UP	32	GOBP_NEGATIVE_REGULATION_OF_STRESS-ACTIVATED_MAPK_CASCADE	1932-03-01	49/18862	7.74975e-05	0.0206188	0.0171895	3	HDAC3,MYC
Gemcitabine.UP	32	GOBP_NEGATIVE_REGULATION_OF_STRESS-ACTIVATED_PROTEIN_KINASE_SIGNALING_CASCADE	1932-03-01	49/18862	7.74975e-05	0.0206188	0.0171895	3	HDAC3,MYC
Gemcitabine.UP	32	GOBP_STRESS-ACTIVATED_PROTEIN_KINASE_SIGNALING_CASCADE	1932-05-01	276/18862	9.42572e-05	0.0206188	0.0171895	5	HDAC3,MYC
Gemcitabine.UP	32	GOBP_IRE1-MEDIATED_UNFOLDED_PROTEIN_RESPONSE	1932-03-01	67/18862	0.00019737	0.0318185	0.0265266	3
Gemcitabine.UP	32	GOBP_REGULATION_OF_STRESS-ACTIVATED_MAPK_CASCADE	1932-04-01	181/18862	0.000239068	0.0318185	0.0265266	4	HDAC3,MYC
Gemcitabine.UP	32	GOBP_REGULATION_OF_STRESS-ACTIVATED_PROTEIN_KINASE_SIGNALING_CASCADE	1932-04-01	184/18862	0.000254548	0.0318185	0.0265266	4	HDAC3,MYC
GSK1059615.DN	64	GOBP_MITOTIC_SISTER_CHROMATID_SEGREGATION	1958-06-01	164/18862	1.09791e-05	0.0138227	0.0115685	6	ATRX,CENPF,HNRNPU,TPR
GSK1059615.DN	64	GOBP_SISTER_CHROMATID_SEGREGATION	1958-06-01	199/18862	3.27957e-05	0.0138883	0.0116234	6	ATRX,CENPF,HNRNPU,TPR
GSK1059615.DN	64	GOBP_MITOTIC_NUCLEAR_DIVISION	1958-07-01	296/18862	3.30937e-05	0.0138883	0.0116234	7	ATRX,CENPF,HNRNPU,TPR
GSK1059615.DN	64	GOBP_REGULATION_OF_SISTER_CHROMATID_SEGREGATION	1958-04-01	71/18862	6.70698e-05	0.0211102	0.0176676	4	CENPF,HNRNPU,TPR
GSK1059615.DN	64	GOBP_RNA_SPLICING	1958-08-01	481/18862	0.000105597	0.0218261	0.0182667	8	HNRNPU,ZNF638
GSK1059615.DN	64	GOBP_TELOMERE_MAINTENANCE	1958-05-01	161/18862	0.00013542	0.0218261	0.0182667	5	ATRX,HNRNPU
GSK1059615.DN	64	GOBP_REGULATION_OF_CHROMOSOME_SEGREGATION	1958-04-01	89/18862	0.000161751	0.0218261	0.0182667	4	CENPF,HNRNPU,TPR
GSK1059615.DN	64	GOBP_NEGATIVE_REGULATION_OF_CHROMOSOME_ORGANIZATION	1958-04-01	91/18862	0.000176251	0.0218261	0.0182667	4	ATRX,CENPF,HNRNPU,TPR
GSK1059615.DN	64	GOBP_NUCLEAR_CHROMOSOME_SEGREGATION	1958-06-01	273/18862	0.000187391	0.0218261	0.0182667	6	ATRX,CENPF,HNRNPU,TPR
GSK1059615.DN	64	GOBP_REGULATION_OF_CHROMOSOME_ORGANIZATION	1958-06-01	273/18862	0.000187391	0.0218261	0.0182667	6	ATRX,CENPF,HNRNPU,TPR
GSK1059615.DN	64	GOBP_TELOMERE_ORGANIZATION	1958-05-01	174/18862	0.000194611	0.0218261	0.0182667	5	ATRX,HNRNPU
GSK1059615.DN	64	GOBP_CILIARY_BASAL_BODY-PLASMA_MEMBRANE_DOCKING	1958-04-01	95/18862	0.000208033	0.0218261	0.0182667	4	CEP290
GSK1059615.DN	64	GOBP_REGULATION_OF_MITOTIC_SISTER_CHROMATID_SEGREGATION	1958-03-01	45/18862	0.000357211	0.0328603	0.0275015	3	CENPF,HNRNPU,TPR
GSK1059615.DN	64	GOBP_NUCLEAR_DIVISION	1958-07-01	436/18862	0.000365404	0.0328603	0.0275015	7	ATRX,CENPF,HNRNPU,TPR
GSK1059615.DN	64	GOBP_CHROMOSOME_SEGREGATION	1958-06-01	337/18862	0.000576121	0.0453335	0.0379406	6	ATRX,CENPF,HNRNPU,TPR
GSK1059615.DN	64	GOBP_PROTEIN_POLYUBIQUITINATION	1958-06-01	337/18862	0.000576121	0.0453335	0.0379406	6	XIAP
GSK1059615.DN	64	GOBP_ORGANELLE_FISSION	1958-07-01	486/18862	0.000697333	0.046996	0.039332	7	ATRX,CENPF,HNRNPU,TPR
GSK1059615.DN	64	GOBP_OTIC_VESICLE_DEVELOPMENT	1958-02-01	13/18862	0.000709233	0.046996	0.039332	2	CEP290
GSK1059615.DN	64	GOBP_POSITIVE_REGULATION_OF_TYPE_I_INTERFERON-MEDIATED_SIGNALING_PATHWAY	1958-02-01	13/18862	0.000709233	0.046996	0.039332	2
GSK1059615.DN	64	GOBP_REGULATION_OF_MITOTIC_METAPHASE/ANAPHASE_TRANSITION	1958-03-01	59/18862	0.000793781	0.0494807	0.0414115	3	CENPF,TPR
GSK1059615.DN	64	GOBP_METAPHASE/ANAPHASE_TRANSITION_OF_MITOTIC_CELL_CYCLE	1958-03-01	61/18862	0.000874961	0.0494807	0.0414115	3	CENPF,TPR
GSK1059615.DN	64	GOBP_REGULATION_OF_METAPHASE/ANAPHASE_TRANSITION_OF_CELL_CYCLE	1958-03-01	62/18862	0.000917452	0.0494807	0.0414115	3	CENPF,TPR
GSK1059615.DN	64	GOBP_METAPHASE_PLATE_CONGRESSION	1958-03-01	64/18862	0.00100631	0.0494807	0.0414115	3	CENPF,HNRNPU
GSK1059615.DN	64	GOBP_METAPHASE/ANAPHASE_TRANSITION_OF_CELL_CYCLE	1958-03-01	64/18862	0.00100631	0.0494807	0.0414115	3	CENPF,TPR
GSK1059615.DN	64	GOBP_REGULATION_OF_MITOTIC_SISTER_CHROMATID_SEPARATION	1958-03-01	64/18862	0.00100631	0.0494807	0.0414115	3	CENPF,TPR
GSK1059615.DN	64	GOBP_MITOTIC_SPINDLE_ASSEMBLY	1958-03-01	65/18862	0.00105271	0.0494807	0.0414115	3	HNRNPU,TPR
GSK1059615.DN	64	GOBP_NEGATIVE_REGULATION_OF_TRANSCRIPTION_ELONGATION_FROM_RNA_POLYMERASE_II_PROMOTER	1958-02-01	16/18862	0.00108468	0.0494807	0.0414115	2	HNRNPU
GSK1059615.DN	64	GOBP_MITOTIC_SISTER_CHROMATID_SEPARATION	1958-03-01	66/18862	0.00110045	0.0494807	0.0414115	3	CENPF,TPR
GSK1059615.UP	47	GOBP_FATTY_ACID_METABOLIC_PROCESS	1941-09-01	392/18862	1.28402e-07	0.000115818	9.56932e-05	9
GSK1059615.UP	47	GOBP_UNSATURATED_FATTY_ACID_BIOSYNTHETIC_PROCESS	1941-04-01	51/18862	4.45859e-06	0.00145966	0.00120602	4
GSK1059615.UP	47	GOBP_UNSATURATED_FATTY_ACID_METABOLIC_PROCESS	1941-05-01	115/18862	4.85475e-06	0.00145966	0.00120602	5
GSK1059615.UP	47	GOBP_LIPID_CATABOLIC_PROCESS	1941-07-01	340/18862	7.71604e-06	0.00173997	0.00143762	7
GSK1059615.UP	47	GOBP_FATTY_ACID_BIOSYNTHETIC_PROCESS	1941-05-01	168/18862	3.05328e-05	0.00550811	0.00455099	5
GSK1059615.UP	47	GOBP_MONOCARBOXYLIC_ACID_BIOSYNTHETIC_PROCESS	1941-05-01	224/18862	0.000119486	0.0106882	0.00883097	5
GSK1059615.UP	47	GOBP_OLEFINIC_COMPOUND_METABOLIC_PROCESS	1941-04-01	119/18862	0.000127347	0.0106882	0.00883097	4
GSK1059615.UP	47	GOBP_LONG-CHAIN_FATTY_ACID_METABOLIC_PROCESS	1941-04-01	120/18862	0.000131532	0.0106882	0.00883097	4
GSK1059615.UP	47	GOBP_ICOSANOID_METABOLIC_PROCESS	1941-04-01	123/18862	0.000144685	0.0106882	0.00883097	4
GSK1059615.UP	47	GOBP_ACYLGLYCEROL_CATABOLIC_PROCESS	1941-03-01	48/18862	0.000154043	0.0106882	0.00883097	3
GSK1059615.UP	47	GOBP_NEUTRAL_LIPID_CATABOLIC_PROCESS	1941-03-01	48/18862	0.000154043	0.0106882	0.00883097	3
GSK1059615.UP	47	GOBP_PROSTAGLANDIN_METABOLIC_PROCESS	1941-03-01	48/18862	0.000154043	0.0106882	0.00883097	3
GSK1059615.UP	47	GOBP_PROSTANOID_METABOLIC_PROCESS	1941-03-01	48/18862	0.000154043	0.0106882	0.00883097	3
GSK1059615.UP	47	GOBP_ICOSANOID_TRANSPORT	1941-03-01	51/18862	0.000184636	0.0112934	0.009331	3
GSK1059615.UP	47	GOBP_ACYLGLYCEROL_METABOLIC_PROCESS	1941-04-01	136/18862	0.000212902	0.0112934	0.009331	4
GSK1059615.UP	47	GOBP_NEUTRAL_LIPID_METABOLIC_PROCESS	1941-04-01	136/18862	0.000212902	0.0112934	0.009331	4
GSK1059615.UP	47	GOBP_NUCLEOSIDE_BISPHOSPHATE_METABOLIC_PROCESS	1941-04-01	140/18862	0.000237888	0.0112934	0.009331	4
GSK1059615.UP	47	GOBP_PURINE_NUCLEOSIDE_BISPHOSPHATE_METABOLIC_PROCESS	1941-04-01	140/18862	0.000237888	0.0112934	0.009331	4
GSK1059615.UP	47	GOBP_RIBONUCLEOSIDE_BISPHOSPHATE_METABOLIC_PROCESS	1941-04-01	140/18862	0.000237888	0.0112934	0.009331	4
GSK1059615.UP	47	GOBP_GLYCEROLIPID_METABOLIC_PROCESS	1941-06-01	433/18862	0.000321754	0.0138892	0.0114758	6
GSK1059615.UP	47	GOBP_ALPHA-LINOLENIC_ACID_METABOLIC_PROCESS	1941-02-01	13/18862	0.00035416	0.0138892	0.0114758	2
GSK1059615.UP	47	GOBP_FATTY_ACID_ELONGATION	1941-02-01	13/18862	0.00035416	0.0138892	0.0114758	2
GSK1059615.UP	47	GOBP_VERY_LONG-CHAIN_FATTY_ACID_BIOSYNTHETIC_PROCESS	1941-02-01	13/18862	0.00035416	0.0138892	0.0114758	2
GSK1059615.UP	47	GOBP_GLYCEROLIPID_CATABOLIC_PROCESS	1941-03-01	74/18862	0.000555155	0.0208646	0.017239	3
GSK1059615.UP	47	GOBP_PROSTAGLANDIN_TRANSPORT	1941-02-01	17/18862	0.000614118	0.0221574	0.0183072	2
GSK1059615.UP	47	GOBP_CARBOXYLIC_ACID_BIOSYNTHETIC_PROCESS	1941-05-01	327/18862	0.000682074	0.0236627	0.019551	5
GSK1059615.UP	47	GOBP_FATTY_ACID_DERIVATIVE_METABOLIC_PROCESS	1941-03-01	82/18862	0.000749351	0.0239509	0.019789	3
GSK1059615.UP	47	GOBP_ORGANIC_ACID_BIOSYNTHETIC_PROCESS	1941-05-01	335/18862	0.000760522	0.0239509	0.019789	5
GSK1059615.UP	47	GOBP_LONG-CHAIN_FATTY-ACYL-COA_BIOSYNTHETIC_PROCESS	1941-02-01	19/18862	0.00077004	0.0239509	0.019789	2
GSK1059615.UP	47	GOBP_LINOLEIC_ACID_METABOLIC_PROCESS	1941-02-01	21/18862	0.000943064	0.0283548	0.0234277	2
GSK1059615.UP	47	GOBP_POSITIVE_REGULATION_OF_TRIGLYCERIDE_METABOLIC_PROCESS	1941-02-01	23/18862	0.00113304	0.032968	0.0272392	2
GSK1059615.UP	47	GOBP_ORGANIC_ANION_TRANSPORT	1941-05-01	376/18862	0.00127333	0.0355452	0.0293686	5
GSK1059615.UP	47	GOBP_SULFUR_COMPOUND_METABOLIC_PROCESS	1941-05-01	378/18862	0.0013036	0.0355452	0.0293686	5
GSK1059615.UP	47	GOBP_LONG-CHAIN_FATTY-ACYL-COA_METABOLIC_PROCESS	1941-02-01	25/18862	0.00133984	0.0355452	0.0293686	2
GSK1059615.UP	47	GOBP_CELLULAR_LIPID_CATABOLIC_PROCESS	1941-04-01	230/18862	0.00153118	0.037354	0.0308632	4
GSK1059615.UP	47	GOBP_ACYL-COA_METABOLIC_PROCESS	1941-03-01	105/18862	0.00153226	0.037354	0.0308632	3
GSK1059615.UP	47	GOBP_THIOESTER_METABOLIC_PROCESS	1941-03-01	105/18862	0.00153226	0.037354	0.0308632	3
GSK1059615.UP	47	GOBP_TRIGLYCERIDE_METABOLIC_PROCESS	1941-03-01	108/18862	0.00166122	0.0394322	0.0325802	3
GSK1059615.UP	47	GOBP_FATTY-ACYL-COA_BIOSYNTHETIC_PROCESS	1941-02-01	31/18862	0.00205969	0.0453132	0.0374393	2
GSK1059615.UP	47	GOBP_PROSTAGLANDIN_BIOSYNTHETIC_PROCESS	1941-02-01	31/18862	0.00205969	0.0453132	0.0374393	2
GSK1059615.UP	47	GOBP_PROSTANOID_BIOSYNTHETIC_PROCESS	1941-02-01	31/18862	0.00205969	0.0453132	0.0374393	2
GSK1120212.DN	82	GOBP_REGULATION_OF_AMINE_TRANSPORT	1975-05-01	86/18862	2.35295e-05	0.0214934	0.0201415	5
GSK1120212.DN	82	GOBP_AMINE_TRANSPORT	1975-05-01	94/18862	3.61813e-05	0.0214934	0.0201415	5
GSK1120212.DN	82	GOBP_REGULATION_OF_CATECHOLAMINE_SECRETION	1975-04-01	52/18862	5.40137e-05	0.0214934	0.0201415	4
GSK1120212.DN	82	GOBP_CATECHOLAMINE_SECRETION	1975-04-01	53/18862	5.82478e-05	0.0214934	0.0201415	4
GSK1120212.DN	82	GOBP_CATECHOLAMINE_TRANSPORT	1975-04-01	68/18862	0.000154861	0.0457151	0.0428396	4
GSK1120212.UP	102	GOBP_REGULATION_OF_RESPONSE_TO_WOUNDING	1992-07-01	164/18862	1.55722e-05	0.0330754	0.0300134	7	CRK
GSK1120212.UP	102	GOBP_REGULATION_OF_WOUND_HEALING	1992-06-01	131/18862	4.37529e-05	0.0464656	0.042164	6	CRK
GSK2126458.DN	62	GOBP_NUCLEIC_ACID_TRANSPORT	1954-08-01	198/18862	8.8065e-08	3.15788e-05	2.55726e-05	8	ENY2,HNRNPU,SFPQ,TPR
GSK2126458.DN	62	GOBP_RNA_TRANSPORT	1954-08-01	198/18862	8.8065e-08	3.15788e-05	2.55726e-05	8	ENY2,HNRNPU,SFPQ,TPR
GSK2126458.DN	62	GOBP_ESTABLISHMENT_OF_RNA_LOCALIZATION	1954-08-01	201/18862	9.88898e-08	3.15788e-05	2.55726e-05	8	ENY2,HNRNPU,SFPQ,TPR
GSK2126458.DN	62	GOBP_RNA_LOCALIZATION	1954-08-01	234/18862	3.16814e-07	7.58769e-05	6.14452e-05	8	ENY2,HNRNPU,SFPQ,TPR
GSK2126458.DN	62	GOBP_NUCLEOBASE-CONTAINING_COMPOUND_TRANSPORT	1954-08-01	253/18862	5.72837e-07	0.000109756	8.88801e-05	8	ENY2,HNRNPU,SFPQ,TPR
GSK2126458.DN	62	GOBP_AXO-DENDRITIC_PROTEIN_TRANSPORT	1954-03-01	13/18862	6.21629e-06	0.000992534	0.000803755	3	HNRNPU,SFPQ
GSK2126458.DN	62	GOBP_PROTEIN-CONTAINING_COMPLEX_LOCALIZATION	1954-07-01	283/18862	1.53994e-05	0.00210752	0.00170667	7	ENY2,HNRNPU,SFPQ,TPR
GSK2126458.DN	62	GOBP_MITOTIC_SPINDLE_ASSEMBLY	1954-04-01	65/18862	3.56837e-05	0.00415645	0.0033659	4	HNRNPU,TPR
GSK2126458.DN	62	GOBP_AXO-DENDRITIC_TRANSPORT	1954-04-01	69/18862	4.51796e-05	0.00415645	0.0033659	4	HNRNPU,SFPQ
GSK2126458.DN	62	GOBP_NUCLEOCYTOPLASMIC_TRANSPORT	1954-07-01	340/18862	4.97303e-05	0.00415645	0.0033659	7	ENY2,TPR
GSK2126458.DN	62	GOBP_NUCLEAR_TRANSPORT	1954-07-01	343/18862	5.25668e-05	0.00415645	0.0033659	7	ENY2,TPR
GSK2126458.DN	62	GOBP_RNA_EXPORT_FROM_NUCLEUS	1954-05-01	142/18862	5.29706e-05	0.00415645	0.0033659	5	ENY2,TPR
GSK2126458.DN	62	GOBP_ALTERNATIVE_MRNA_SPLICING,_VIA_SPLICEOSOME	1954-04-01	73/18862	5.64027e-05	0.00415645	0.0033659	4	HNRNPU,SFPQ
GSK2126458.DN	62	GOBP_MRNA_TRANSPORT	1954-05-01	152/18862	7.31942e-05	0.00500857	0.00405595	5	ENY2,TPR
GSK2126458.DN	62	GOBP_NCRNA_EXPORT_FROM_NUCLEUS	1954-03-01	38/18862	0.000174303	0.0111321	0.00901481	3	TPR
GSK2126458.DN	62	GOBP_CYTOSKELETON-DEPENDENT_INTRACELLULAR_TRANSPORT	1954-05-01	195/18862	0.000235233	0.0140846	0.0114057	5	HNRNPU,SFPQ
GSK2126458.DN	62	GOBP_CELLULAR_RESPONSE_TO_STEROID_HORMONE_STIMULUS	1954-05-01	201/18862	0.000270616	0.0144028	0.0116634	5	HNRNPU,NCOA4,URI1
GSK2126458.DN	62	GOBP_NUCLEAR_EXPORT	1954-05-01	201/18862	0.000270616	0.0144028	0.0116634	5	ENY2,TPR
GSK2126458.DN	62	GOBP_MRNA_EXPORT_FROM_NUCLEUS	1954-04-01	113/18862	0.000306597	0.0144647	0.0117135	4	ENY2,TPR
GSK2126458.DN	62	GOBP_MRNA-CONTAINING_RIBONUCLEOPROTEIN_COMPLEX_EXPORT_FROM_NUCLEUS	1954-04-01	113/18862	0.000306597	0.0144647	0.0117135	4	ENY2,TPR
GSK2126458.DN	62	GOBP_SPINDLE_ASSEMBLY	1954-04-01	114/18862	0.000317075	0.0144647	0.0117135	4	HNRNPU,TPR
GSK2126458.DN	62	GOBP_MITOTIC_SPINDLE_ORGANIZATION	1954-04-01	118/18862	0.00036157	0.0157447	0.0127501	4	HNRNPU,TPR
GSK2126458.DN	62	GOBP_REGULATION_OF_HISTONE_UBIQUITINATION	1954-02-01	12/18862	0.000521288	0.0205821	0.0166674	2	RNF20
GSK2126458.DN	62	GOBP_RIBONUCLEOPROTEIN_COMPLEX_EXPORT_FROM_NUCLEUS	1954-04-01	130/18862	0.00052181	0.0205821	0.0166674	4	ENY2,TPR
GSK2126458.DN	62	GOBP_RIBONUCLEOPROTEIN_COMPLEX_LOCALIZATION	1954-04-01	131/18862	0.000537111	0.0205821	0.0166674	4	ENY2,TPR
GSK2126458.DN	62	GOBP_REGULATION_OF_MRNA_PROCESSING	1954-04-01	139/18862	0.000671231	0.0247323	0.0200282	4	HNRNPU,RNF20,SON
GSK2126458.DN	62	GOBP_MICROTUBULE_CYTOSKELETON_ORGANIZATION_INVOLVED_IN_MITOSIS	1954-04-01	143/18862	0.000746493	0.0264867	0.0214489	4	HNRNPU,TPR
GSK2126458.DN	62	GOBP_REGULATION_OF_RNA_SPLICING	1954-04-01	145/18862	0.00078628	0.026902	0.0217853	4	HNRNPU,SON
GSK2126458.DN	62	GOBP_MICROTUBULE-BASED_PROTEIN_TRANSPORT	1954-03-01	68/18862	0.000974578	0.0311215	0.0252023	3	HNRNPU,SFPQ
GSK2126458.DN	62	GOBP_PROTEIN_TRANSPORT_ALONG_MICROTUBULE	1954-03-01	68/18862	0.000974578	0.0311215	0.0252023	3	HNRNPU,SFPQ
GSK2126458.DN	62	GOBP_TRANSPORT_ALONG_MICROTUBULE	1954-04-01	156/18862	0.00103233	0.0319024	0.0258346	4	HNRNPU,SFPQ
GSK2126458.DN	62	GOBP_REGULATION_OF_MITOTIC_SPINDLE_ASSEMBLY	1954-02-01	18/18862	0.00119521	0.0357815	0.0289759	2	HNRNPU,TPR
GSK2126458.DN	62	GOBP_HISTONE_MODIFICATION	1954-06-01	448/18862	0.00170984	0.0482788	0.0390962	6	DCAF1,ENY2,RNF20,SFPQ
GSK2126458.DN	62	GOBP_POSITIVE_REGULATION_OF_INTRACELLULAR_PROTEIN_TRANSPORT	1954-04-01	179/18862	0.00171344	0.0482788	0.0390962	4	ICE1,TPR
GSK2126458.DN	62	GOBP_SPINDLE_ORGANIZATION	1954-04-01	182/18862	0.00182072	0.04943	0.0400285	4	HNRNPU,TPR
GSK2126458.DN	62	GOBP_PROTEIN_EXPORT_FROM_NUCLEUS	1954-04-01	183/18862	0.0018575	0.04943	0.0400285	4	ENY2,TPR
GSK2126458.DN	62	GOBP_REGULATION_OF_CHROMATIN_ORGANIZATION	1954-04-01	185/18862	0.00193258	0.0497951	0.0403242	4	HNRNPU,RNF20,TPR
GSK2126458.DN	62	GOBP_COVALENT_CHROMATIN_MODIFICATION	1954-06-01	461/18862	0.00197517	0.0497951	0.0403242	6	DCAF1,ENY2,RNF20,SFPQ
GSK461364.UP	51	GOBP_RIBOSOME_BIOGENESIS	1939-06-01	307/18862	3.67467e-05	0.0206016	0.0181439	6
GSK461364.UP	51	GOBP_RIBONUCLEOPROTEIN_COMPLEX_BIOGENESIS	1939-07-01	473/18862	4.57814e-05	0.0206016	0.0181439	7
GSK461364.UP	51	GOBP_RRNA_PROCESSING	1939-05-01	228/18862	0.000101716	0.0279937	0.0246541	5
GSK461364.UP	51	GOBP_RRNA_METABOLIC_PROCESS	1939-05-01	238/18862	0.000124417	0.0279937	0.0246541	5
Irinotecan.UP	82	GOBP_SRP-DEPENDENT_COTRANSLATIONAL_PROTEIN_TARGETING_TO_MEMBRANE	1975-09-01	105/18862	3.35323e-10	4.33763e-07	3.70428e-07	9
Irinotecan.UP	82	GOBP_COTRANSLATIONAL_PROTEIN_TARGETING_TO_MEMBRANE	1975-09-01	110/18862	5.1001e-10	4.33763e-07	3.70428e-07	9
Irinotecan.UP	82	GOBP_NUCLEAR-TRANSCRIBED_MRNA_CATABOLIC_PROCESS,_NONSENSE-MEDIATED_DECAY	1975-09-01	120/18862	1.11279e-09	4.73213e-07	4.04118e-07	9
Irinotecan.UP	82	GOBP_PROTEIN_TARGETING_TO_ER	1975-09-01	120/18862	1.11279e-09	4.73213e-07	4.04118e-07	9
Irinotecan.UP	82	GOBP_ESTABLISHMENT_OF_PROTEIN_LOCALIZATION_TO_ENDOPLASMIC_RETICULUM	1975-09-01	124/18862	1.49106e-09	5.07257e-07	4.33191e-07	9
Irinotecan.UP	82	GOBP_VIRAL_TRANSCRIPTION	1975-10-01	180/18862	2.36408e-09	6.70216e-07	5.72356e-07	10
Irinotecan.UP	82	GOBP_VIRAL_GENE_EXPRESSION	1975-10-01	198/18862	5.93156e-09	1.44137e-06	1.23091e-06	10
Irinotecan.UP	82	GOBP_PROTEIN_LOCALIZATION_TO_ENDOPLASMIC_RETICULUM	1975-09-01	152/18862	9.01738e-09	1.79813e-06	1.53558e-06	9
Irinotecan.UP	82	GOBP_NUCLEAR-TRANSCRIBED_MRNA_CATABOLIC_PROCESS	1975-10-01	208/18862	9.51393e-09	1.79813e-06	1.53558e-06	10
Irinotecan.UP	82	GOBP_TRANSLATIONAL_INITIATION	1975-09-01	193/18862	7.15792e-08	1.21756e-05	1.03978e-05	9
Irinotecan.UP	82	GOBP_PROTEIN_TARGETING_TO_MEMBRANE	1975-09-01	211/18862	1.53351e-07	2.37137e-05	2.02512e-05	9
Irinotecan.UP	82	GOBP_RIBOSOME_BIOGENESIS	1975-10-01	307/18862	3.66895e-07	5.20074e-05	4.44136e-05	10	PA2G4
Irinotecan.UP	82	GOBP_ESTABLISHMENT_OF_PROTEIN_LOCALIZATION_TO_MEMBRANE	1975-10-01	354/18862	1.34066e-06	0.00017542	0.000149806	10
Irinotecan.UP	82	GOBP_MRNA_CATABOLIC_PROCESS	1975-10-01	375/18862	2.2486e-06	0.000273205	0.000233314	10
Irinotecan.UP	82	GOBP_RIBONUCLEOPROTEIN_COMPLEX_BIOGENESIS	1975-11-01	473/18862	2.53142e-06	0.000287063	0.000245148	11	PA2G4,RUVBL1
Irinotecan.UP	82	GOBP_RRNA_PROCESSING	1975-08-01	228/18862	3.3896e-06	0.000360357	0.00030774	8	PA2G4
Irinotecan.UP	82	GOBP_NCRNA_METABOLIC_PROCESS	1975-11-01	492/18862	3.69378e-06	0.000369596	0.00031563	11	PA2G4
Irinotecan.UP	82	GOBP_NCRNA_PROCESSING	1975-10-01	400/18862	3.99186e-06	0.00037723	0.00032215	10	PA2G4
Irinotecan.UP	82	GOBP_RRNA_METABOLIC_PROCESS	1975-08-01	238/18862	4.65393e-06	0.00041665	0.000355813	8	PA2G4
Irinotecan.UP	82	GOBP_RNA_CATABOLIC_PROCESS	1975-10-01	414/18862	5.40782e-06	0.000459935	0.000392779	10
Irinotecan.UP	82	GOBP_CYTOPLASMIC_TRANSLATION	1975-05-01	102/18862	5.35632e-05	0.00433862	0.00370513	5
Irinotecan.UP	82	GOBP_PROTEIN_TARGETING	1975-09-01	441/18862	6.16632e-05	0.00476769	0.00407154	9
Irinotecan.UP	82	GOBP_REGULATION_OF_UBIQUITIN_PROTEIN_LIGASE_ACTIVITY	1975-03-01	23/18862	0.000100988	0.00746871	0.00637818	3	PLK1
Irinotecan.UP	82	GOBP_RIBOSOME_ASSEMBLY	1975-04-01	64/18862	0.00012228	0.00866663	0.00740119	4
Irinotecan.UP	82	GOBP_FEMALE_GAMETE_GENERATION	1975-05-01	131/18862	0.000175019	0.0119083	0.0101696	5	PABPC1L,PLK1
Irinotecan.UP	82	GOBP_RIBOSOMAL_SMALL_SUBUNIT_BIOGENESIS	1975-04-01	75/18862	0.000226325	0.0148069	0.0126449	4
Irinotecan.UP	82	GOBP_NUCLEOCYTOPLASMIC_TRANSPORT	1975-07-01	340/18862	0.000403564	0.0254246	0.0217122	7	HDAC3
Irinotecan.UP	82	GOBP_NUCLEAR_TRANSPORT	1975-07-01	343/18862	0.000425356	0.0258404	0.0220673	7	HDAC3
Irinotecan.UP	82	GOBP_REGULATION_OF_STRESS-ACTIVATED_MAPK_CASCADE	1975-05-01	181/18862	0.000772118	0.0441907	0.0377383	5	HDAC3,MYC
Irinotecan.UP	82	GOBP_PROTEIN_LOCALIZATION_TO_NUCLEUS	1975-06-01	275/18862	0.000789061	0.0441907	0.0377383	6	HDAC3,PLK1
Irinotecan.UP	82	GOBP_PROTEIN_EXPORT_FROM_NUCLEUS	1975-05-01	183/18862	0.000811233	0.0441907	0.0377383	5
Irinotecan.UP	82	GOBP_REGULATION_OF_STRESS-ACTIVATED_PROTEIN_KINASE_SIGNALING_CASCADE	1975-05-01	184/18862	0.000831336	0.0441907	0.0377383	5	HDAC3,MYC
Irinotecan.UP	82	GOBP_NEGATIVE_REGULATION_OF_STRESS-ACTIVATED_MAPK_CASCADE	1975-03-01	49/18862	0.000975475	0.0487656	0.0416452	3	HDAC3,MYC
Irinotecan.UP	82	GOBP_NEGATIVE_REGULATION_OF_STRESS-ACTIVATED_PROTEIN_KINASE_SIGNALING_CASCADE	1975-03-01	49/18862	0.000975475	0.0487656	0.0416452	3	HDAC3,MYC
Irinotecan.UP	82	GOBP_MITOTIC_NUCLEAR_ENVELOPE_DISASSEMBLY	1975-02-01	12/18862	0.00100341	0.0487656	0.0416452	2	PLK1
Irinotecan.UP	82	GOBP_MRNA_EXPORT_FROM_NUCLEUS	1975-04-01	113/18862	0.00107004	0.049193	0.0420101	4
Irinotecan.UP	82	GOBP_MRNA-CONTAINING_RIBONUCLEOPROTEIN_COMPLEX_EXPORT_FROM_NUCLEUS	1975-04-01	113/18862	0.00107004	0.049193	0.0420101	4
Irinotecan.UP	82	GOBP_SPINDLE_ASSEMBLY	1975-04-01	114/18862	0.00110564	0.0494921	0.0422656	4	HDAC3,PLK1
MG-132.UP	94	GOBP_NEGATIVE_REGULATION_OF_CELL_ADHESION	1983-08-01	295/18862	4.64943e-05	0.0300622	0.0267365	8	KANK1,SNAI2
MG-132.UP	94	GOBP_EXTRINSIC_APOPTOTIC_SIGNALING_PATHWAY	1983-07-01	217/18862	4.79254e-05	0.0300622	0.0267365	7	SNAI2
MG-132.UP	94	GOBP_REGULATION_OF_CELL_ADHESION_MEDIATED_BY_INTEGRIN	1983-04-01	48/18862	5.85246e-05	0.0300622	0.0267365	4	SNAI2
MG-132.UP	94	GOBP_NEGATIVE_REGULATION_OF_EXTRINSIC_APOPTOTIC_SIGNALING_PATHWAY	1983-05-01	103/18862	9.12094e-05	0.0350687	0.0311892	5	SNAI2
MG-132.UP	94	GOBP_POSITIVE_REGULATION_OF_WOUND_HEALING	1983-04-01	59/18862	0.000131951	0.0350687	0.0311892	4	KANK1
MG-132.UP	94	GOBP_NEGATIVE_REGULATION_OF_CHONDROCYTE_DIFFERENTIATION	1983-03-01	23/18862	0.000136543	0.0350687	0.0311892	3	SNAI2
MG-132.UP	94	GOBP_T_CELL_PROLIFERATION	1983-06-01	195/18862	0.000220386	0.0386809	0.0344019	6
MG-132.UP	94	GOBP_T_CELL_ACTIVATION	1983-09-01	474/18862	0.000234483	0.0386809	0.0344019	9	PRDM1
MG-132.UP	94	GOBP_NEGATIVE_REGULATION_OF_CARTILAGE_DEVELOPMENT	1983-03-01	28/18862	0.0002486	0.0386809	0.0344019	3	SNAI2
MG-132.UP	94	GOBP_CELL_ADHESION_MEDIATED_BY_INTEGRIN	1983-04-01	72/18862	0.000285608	0.0386809	0.0344019	4	SNAI2
MG-132.UP	94	GOBP_POSITIVE_REGULATION_OF_RESPONSE_TO_WOUNDING	1983-04-01	72/18862	0.000285608	0.0386809	0.0344019	4	KANK1
MG-132.UP	94	GOBP_EXTRACELLULAR_MATRIX_ORGANIZATION	1983-08-01	393/18862	0.00033402	0.0386809	0.0344019	8
MG-132.UP	94	GOBP_EXTRACELLULAR_STRUCTURE_ORGANIZATION	1983-08-01	394/18862	0.000339739	0.0386809	0.0344019	8
MG-132.UP	94	GOBP_EXTERNAL_ENCAPSULATING_STRUCTURE_ORGANIZATION	1983-08-01	396/18862	0.000351417	0.0386809	0.0344019	8
Nutlin-3.DN	103	GOBP_DNA_REPLICATION	1998-12-01	280/18862	2.36376e-08	3.71111e-05	3.31673e-05	12
Nutlin-3.DN	103	GOBP_PROTEIN_SUMOYLATION	1998-07-01	81/18862	2.08975e-07	0.000164045	0.000146613	7	ZNF451
Nutlin-3.DN	103	GOBP_DNA-DEPENDENT_DNA_REPLICATION	1998-08-01	157/18862	1.60819e-06	0.000841622	0.000752184	8
Nutlin-3.DN	103	GOBP_PEPTIDYL-LYSINE_MODIFICATION	1998-11-01	391/18862	5.88365e-06	0.00230933	0.00206392	11	ACTL6A,HAT1,SUV39H2,ZNF451
Nutlin-3.DN	103	GOBP_REGULATION_OF_DNA_REPLICATION	1998-06-01	107/18862	1.99535e-05	0.00534658	0.0047784	6
Nutlin-3.DN	103	GOBP_CELL_CYCLE_DNA_REPLICATION	1998-05-01	64/18862	2.04328e-05	0.00534658	0.0047784	5
Nutlin-3.DN	103	GOBP_TRNA_EXPORT_FROM_NUCLEUS	1998-04-01	34/18862	2.81909e-05	0.00553246	0.00494453	4
Nutlin-3.DN	103	GOBP_TRNA-CONTAINING_RIBONUCLEOPROTEIN_COMPLEX_EXPORT_FROM_NUCLEUS	1998-04-01	34/18862	2.81909e-05	0.00553246	0.00494453	4
Nutlin-3.DN	103	GOBP_TRNA_TRANSPORT	1998-04-01	37/18862	3.96706e-05	0.00620832	0.00554857	4
Nutlin-3.DN	103	GOBP_RNA_SPLICING	1998-11-01	481/18862	4.01974e-05	0.00620832	0.00554857	11	ZNF326
Nutlin-3.DN	103	GOBP_NCRNA_EXPORT_FROM_NUCLEUS	1998-04-01	38/18862	4.41617e-05	0.00620832	0.00554857	4
Nutlin-3.DN	103	GOBP_PROTEIN_EXPORT_FROM_NUCLEUS	1998-07-01	183/18862	4.74521e-05	0.00620832	0.00554857	7	GSK3B
Nutlin-3.DN	103	GOBP_REGULATION_OF_CELLULAR_RESPONSE_TO_HEAT	1998-05-01	79/18862	5.67974e-05	0.00663215	0.00592736	5	GSK3B
Nutlin-3.DN	103	GOBP_SOMATIC_HYPERMUTATION_OF_IMMUNOGLOBULIN_GENES	1998-03-01	15/18862	5.91402e-05	0.00663215	0.00592736	3
Nutlin-3.DN	103	GOBP_SOMATIC_DIVERSIFICATION_OF_IMMUNE_RECEPTORS_VIA_SOMATIC_MUTATION	1998-03-01	16/18862	7.25136e-05	0.00758976	0.0067832	3
Nutlin-3.DN	103	GOBP_NUCLEAR_EXPORT	1998-07-01	201/18862	8.57264e-05	0.00841191	0.00751798	7	GSK3B
Nutlin-3.DN	103	GOBP_REGULATION_OF_RNA_SPLICING	1998-06-01	145/18862	0.000109545	0.0099375	0.00888145	6	ZNF326
Nutlin-3.DN	103	GOBP_PROTEIN-CONTAINING_COMPLEX_LOCALIZATION	1998-08-01	283/18862	0.000113933	0.0099375	0.00888145	8
Nutlin-3.DN	103	GOBP_MRNA_TRANSPORT	1998-06-01	152/18862	0.000141878	0.0117236	0.0104777	6
Nutlin-3.DN	103	GOBP_PROTEIN_MODIFICATION_BY_SMALL_PROTEIN_REMOVAL	1998-08-01	300/18862	0.00017003	0.0133473	0.0119289	8	ACTL6A
Nutlin-3.DN	103	GOBP_INTRACELLULAR_TRANSPORT_OF_VIRUS	1998-04-01	57/18862	0.000219138	0.0163832	0.0146422	4
Nutlin-3.DN	103	GOBP_NUCLEAR_DNA_REPLICATION	1998-04-01	59/18862	0.000250493	0.0178761	0.0159764	4
Nutlin-3.DN	103	GOBP_MRNA_EXPORT_FROM_NUCLEUS	1998-05-01	113/18862	0.000307822	0.0201367	0.0179968	5
Nutlin-3.DN	103	GOBP_MRNA-CONTAINING_RIBONUCLEOPROTEIN_COMPLEX_EXPORT_FROM_NUCLEUS	1998-05-01	113/18862	0.000307822	0.0201367	0.0179968	5
Nutlin-3.DN	103	GOBP_TRANSPORT_OF_VIRUS	1998-04-01	64/18862	0.000342832	0.0215298	0.0192419	4
Nutlin-3.DN	103	GOBP_MULTI-ORGANISM_LOCALIZATION	1998-04-01	66/18862	0.00038581	0.0219168	0.0195877	4
Nutlin-3.DN	103	GOBP_MULTI-ORGANISM_TRANSPORT	1998-04-01	66/18862	0.00038581	0.0219168	0.0195877	4
Nutlin-3.DN	103	GOBP_NUCLEOCYTOPLASMIC_TRANSPORT	1998-08-01	340/18862	0.000395069	0.0219168	0.0195877	8	GSK3B
Nutlin-3.DN	103	GOBP_CELLULAR_RESPONSE_TO_HEAT	1998-05-01	120/18862	0.000406168	0.0219168	0.0195877	5	GSK3B
Nutlin-3.DN	103	GOBP_NUCLEAR_TRANSPORT	1998-08-01	343/18862	0.000418792	0.0219168	0.0195877	8	GSK3B
Nutlin-3.DN	103	GOBP_DOUBLE-STRAND_BREAK_REPAIR	1998-07-01	268/18862	0.000497607	0.0252014	0.0225232	7	DEK
Nutlin-3.DN	103	GOBP_RIBONUCLEOPROTEIN_COMPLEX_EXPORT_FROM_NUCLEUS	1998-05-01	130/18862	0.000585671	0.0262046	0.0234199	5
Nutlin-3.DN	103	GOBP_NUCLEIC_ACID_TRANSPORT	1998-06-01	198/18862	0.000586117	0.0262046	0.0234199	6
Nutlin-3.DN	103	GOBP_RNA_TRANSPORT	1998-06-01	198/18862	0.000586117	0.0262046	0.0234199	6
Nutlin-3.DN	103	GOBP_VIRAL_GENE_EXPRESSION	1998-06-01	198/18862	0.000586117	0.0262046	0.0234199	6	ZNF639
Nutlin-3.DN	103	GOBP_RIBONUCLEOPROTEIN_COMPLEX_LOCALIZATION	1998-05-01	131/18862	0.000606435	0.0262046	0.0234199	5
Nutlin-3.DN	103	GOBP_PROTEIN_ACETYLATION	1998-06-01	200/18862	0.000617879	0.0262046	0.0234199	6	ACTL6A,GSK3B,HAT1,ZNF451
Nutlin-3.DN	103	GOBP_ESTABLISHMENT_OF_RNA_LOCALIZATION	1998-06-01	201/18862	0.000634253	0.0262046	0.0234199	6
Nutlin-3.DN	103	GOBP_PURINE_NUCLEOSIDE_DIPHOSPHATE_METABOLIC_PROCESS	1998-05-01	135/18862	0.000695058	0.027281	0.0243819	5
Nutlin-3.DN	103	GOBP_PURINE_RIBONUCLEOSIDE_DIPHOSPHATE_METABOLIC_PROCESS	1998-05-01	135/18862	0.000695058	0.027281	0.0243819	5
Nutlin-3.DN	103	GOBP_REGULATION_OF_GLYCOLYTIC_PROCESS	1998-04-01	79/18862	0.000763942	0.0286949	0.0256455	4
Nutlin-3.DN	103	GOBP_RIBONUCLEOSIDE_DIPHOSPHATE_METABOLIC_PROCESS	1998-05-01	138/18862	0.000767633	0.0286949	0.0256455	5
Nutlin-3.DN	103	GOBP_RNA_EXPORT_FROM_NUCLEUS	1998-05-01	142/18862	0.000873031	0.0318758	0.0284884	5
Nutlin-3.DN	103	GOBP_REGULATION_OF_GENE_SILENCING	1998-05-01	144/18862	0.000929602	0.0331699	0.029645	5	ATAD2
Nutlin-3.DN	103	GOBP_DNA_REPLICATION_INITIATION	1998-03-01	40/18862	0.00116881	0.0382756	0.0342081	3
Nutlin-3.DN	103	GOBP_ESTABLISHMENT_OR_MAINTENANCE_OF_EPITHELIAL_CELL_APICAL/BASAL_POLARITY	1998-03-01	40/18862	0.00116881	0.0382756	0.0342081	3	ERBIN
Nutlin-3.DN	103	GOBP_GOLGI_VESICLE_BUDDING	1998-02-01	10/18862	0.00117021	0.0382756	0.0342081	2
Nutlin-3.DN	103	GOBP_PROTEIN_K11-LINKED_DEUBIQUITINATION	1998-02-01	10/18862	0.00117021	0.0382756	0.0342081	2
Nutlin-3.DN	103	GOBP_REGULATION_OF_CARBOHYDRATE_CATABOLIC_PROCESS	1998-04-01	90/18862	0.00124388	0.039855	0.0356196	4
Nutlin-3.DN	103	GOBP_DNA_INTEGRITY_CHECKPOINT	1998-05-01	156/18862	0.00132821	0.0408879	0.0365428	5
Nutlin-3.DN	103	GOBP_NUCLEOSIDE_DIPHOSPHATE_METABOLIC_PROCESS	1998-05-01	156/18862	0.00132821	0.0408879	0.0365428	5
Nutlin-3.DN	103	GOBP_RNA_LOCALIZATION	1998-06-01	234/18862	0.00139192	0.0420252	0.0375592	6
Nutlin-3.DN	103	GOBP_REGULATION_OF_GENERATION_OF_PRECURSOR_METABOLITES_AND_ENERGY	1998-05-01	160/18862	0.00148555	0.0440059	0.0393295	5	GSK3B
Nutlin-3.DN	103	GOBP_RESPONSE_TO_HEAT	1998-05-01	161/18862	0.00152694	0.0440576	0.0393756	5	GSK3B
Nutlin-3.DN	103	GOBP_NEGATIVE_REGULATION_OF_DNA_RECOMBINATION	1998-03-01	44/18862	0.00154342	0.0440576	0.0393756	3
Nutlin-3.DN	103	GOBP_ESTABLISHMENT_OR_MAINTENANCE_OF_APICAL/BASAL_CELL_POLARITY	1998-03-01	45/18862	0.00164747	0.0446068	0.0398665	3	ERBIN
Nutlin-3.DN	103	GOBP_ESTABLISHMENT_OR_MAINTENANCE_OF_BIPOLAR_CELL_POLARITY	1998-03-01	45/18862	0.00164747	0.0446068	0.0398665	3	ERBIN
Nutlin-3.DN	103	GOBP_PROTEIN_ACYLATION	1998-06-01	242/18862	0.00165105	0.0446068	0.0398665	6	ACTL6A,GSK3B,HAT1,ZNF451
Nutlin-3.DN	103	GOBP_MICROTUBULE_SEVERING	1998-02-01	12/18862	0.00170472	0.0446068	0.0398665	2
Nutlin-3.DN	103	GOBP_REGULATION_OF_HELICASE_ACTIVITY	1998-02-01	12/18862	0.00170472	0.0446068	0.0398665	2
Nutlin-3.UP	96	GOBP_PROTEIN_TARGETING_TO_MEMBRANE	13/88	211/18862	1.70288e-11	2.74845e-08	2.56687e-08	13
Nutlin-3.UP	96	GOBP_SRP-DEPENDENT_COTRANSLATIONAL_PROTEIN_TARGETING_TO_MEMBRANE	1988-10-01	105/18862	5.80731e-11	4.23004e-08	3.95057e-08	10
Nutlin-3.UP	96	GOBP_COTRANSLATIONAL_PROTEIN_TARGETING_TO_MEMBRANE	1988-10-01	110/18862	9.26418e-11	4.23004e-08	3.95057e-08	10
Nutlin-3.UP	96	GOBP_PROTEIN_LOCALIZATION_TO_ENDOPLASMIC_RETICULUM	1988-11-01	152/18862	1.21437e-10	4.23004e-08	3.95057e-08	11
Nutlin-3.UP	96	GOBP_VIRAL_GENE_EXPRESSION	1988-12-01	198/18862	1.31042e-10	4.23004e-08	3.95057e-08	12
Nutlin-3.UP	96	GOBP_NUCLEAR-TRANSCRIBED_MRNA_CATABOLIC_PROCESS,_NONSENSE-MEDIATED_DECAY	1988-10-01	120/18862	2.20788e-10	5.09074e-08	4.75441e-08	10
Nutlin-3.UP	96	GOBP_PROTEIN_TARGETING_TO_ER	1988-10-01	120/18862	2.20788e-10	5.09074e-08	4.75441e-08	10
Nutlin-3.UP	96	GOBP_ESTABLISHMENT_OF_PROTEIN_LOCALIZATION_TO_ENDOPLASMIC_RETICULUM	1988-10-01	124/18862	3.05749e-10	6.16849e-08	5.76096e-08	10
Nutlin-3.UP	96	GOBP_VIRAL_TRANSCRIPTION	1988-11-01	180/18862	7.44452e-10	1.33505e-07	1.24685e-07	11
Nutlin-3.UP	96	GOBP_ESTABLISHMENT_OF_PROTEIN_LOCALIZATION_TO_MEMBRANE	14/88	354/18862	9.55203e-10	1.5417e-07	1.43984e-07	14
Nutlin-3.UP	96	GOBP_TRANSLATIONAL_INITIATION	1988-11-01	193/18862	1.55955e-09	2.28829e-07	2.13711e-07	11
Nutlin-3.UP	96	GOBP_PROTEIN_TARGETING	15/88	441/18862	1.79505e-09	2.41434e-07	2.25483e-07	15
Nutlin-3.UP	96	GOBP_NUCLEAR-TRANSCRIBED_MRNA_CATABOLIC_PROCESS	1988-10-01	208/18862	4.57452e-08	5.67945e-06	5.30423e-06	10
Nutlin-3.UP	96	GOBP_MRNA_CATABOLIC_PROCESS	1988-10-01	375/18862	9.73866e-06	0.00112273	0.00104855	10
Nutlin-3.UP	96	GOBP_RNA_CATABOLIC_PROCESS	1988-10-01	414/18862	2.2858e-05	0.00245952	0.00229703	10
Nutlin-3.UP	96	GOBP_MATURATION_OF_SSU-RRNA_FROM_TRICISTRONIC_RRNA_TRANSCRIPT_(SSU-RRNA,_5.8S_RRNA,_LSU-RRNA)	1988-04-01	37/18862	2.597e-05	0.00261972	0.00244665	4
Nutlin-3.UP	96	GOBP_MATURATION_OF_SSU-RRNA	1988-04-01	50/18862	8.64681e-05	0.00820938	0.00766701	4
Nutlin-3.UP	96	GOBP_PEPTIDYL-TYROSINE_PHOSPHORYLATION	1988-08-01	369/18862	0.000327379	0.029355	0.0274156	8	DGKQ,HYAL2
Nutlin-3.UP	96	GOBP_PEPTIDYL-TYROSINE_MODIFICATION	1988-08-01	372/18862	0.000345575	0.0293557	0.0274163	8	DGKQ,HYAL2
Nutlin-3.UP	96	GOBP_RIBOSOMAL_SMALL_SUBUNIT_BIOGENESIS	1988-04-01	75/18862	0.000417624	0.0337023	0.0314757	4
Nutlin-3.UP	96	GOBP_CELLULAR_RESPONSE_TO_TUMOR_NECROSIS_FACTOR	1988-07-01	296/18862	0.000468349	0.035996	0.0336179	7	HYAL2
Nutlin-3.UP	96	GOBP_ATP_METABOLIC_PROCESS	1988-07-01	313/18862	0.000652234	0.0478503	0.044689	7
paclitaxel.UP	58	GOBP_RIBONUCLEOPROTEIN_COMPLEX_BIOGENESIS	1948-09-01	473/18862	2.55624e-06	0.00279653	0.00247552	9	LYAR
paclitaxel.UP	58	GOBP_RIBOSOME_BIOGENESIS	1948-07-01	307/18862	1.17425e-05	0.00642313	0.00568583	7	LYAR
paclitaxel.UP	58	GOBP_RRNA_PROCESSING	1948-06-01	228/18862	2.34514e-05	0.00816379	0.00722668	6	LYAR
paclitaxel.UP	58	GOBP_RRNA_METABOLIC_PROCESS	1948-06-01	238/18862	2.98493e-05	0.00816379	0.00722668	6	LYAR
Rapamycin.UP	12	GOBP_VESICLE-MEDIATED_TRANSPORT_IN_SYNAPSE	2022-11-03	194/18862	0.000166342	0.0367823	0.0211587	3
Rapamycin.UP	12	GOBP_NEUROTRANSMITTER_TRANSPORT	2022-11-03	209/18862	0.000207224	0.0367823	0.0211587	3
Topotecan.UP	68	GOBP_TRANSLATIONAL_INITIATION	1965-12-01	193/18862	2.34299e-12	3.58711e-09	3.12234e-09	12
Topotecan.UP	68	GOBP_CYTOPLASMIC_TRANSLATION	1965-09-01	102/18862	6.86584e-11	4.56027e-08	3.9694e-08	9
Topotecan.UP	68	GOBP_SRP-DEPENDENT_COTRANSLATIONAL_PROTEIN_TARGETING_TO_MEMBRANE	1965-09-01	105/18862	8.93586e-11	4.56027e-08	3.9694e-08	9
Topotecan.UP	68	GOBP_COTRANSLATIONAL_PROTEIN_TARGETING_TO_MEMBRANE	1965-09-01	110/18862	1.36235e-10	5.21441e-08	4.53879e-08	9
Topotecan.UP	68	GOBP_NUCLEAR-TRANSCRIBED_MRNA_CATABOLIC_PROCESS,_NONSENSE-MEDIATED_DECAY	1965-09-01	120/18862	2.98676e-10	7.62121e-08	6.63375e-08	9
Topotecan.UP	68	GOBP_PROTEIN_TARGETING_TO_ER	1965-09-01	120/18862	2.98676e-10	7.62121e-08	6.63375e-08	9
Topotecan.UP	68	GOBP_ESTABLISHMENT_OF_PROTEIN_LOCALIZATION_TO_ENDOPLASMIC_RETICULUM	1965-09-01	124/18862	4.0097e-10	8.76979e-08	7.63351e-08	9
Topotecan.UP	68	GOBP_VIRAL_TRANSCRIPTION	1965-10-01	180/18862	5.54281e-10	1.06076e-07	9.23315e-08	10
Topotecan.UP	68	GOBP_VIRAL_GENE_EXPRESSION	1965-10-01	198/18862	1.40286e-09	2.38643e-07	2.07722e-07	10
Topotecan.UP	68	GOBP_NUCLEAR-TRANSCRIBED_MRNA_CATABOLIC_PROCESS	1965-10-01	208/18862	2.26103e-09	3.0801e-07	2.68102e-07	10
Topotecan.UP	68	GOBP_PROTEIN_LOCALIZATION_TO_ENDOPLASMIC_RETICULUM	1965-09-01	152/18862	2.45759e-09	3.0801e-07	2.68102e-07	9
Topotecan.UP	68	GOBP_PROTEIN_TARGETING_TO_MEMBRANE	1965-10-01	211/18862	2.59655e-09	3.0801e-07	2.68102e-07	10	NACA
Topotecan.UP	68	GOBP_ESTABLISHMENT_OF_PROTEIN_LOCALIZATION_TO_MEMBRANE	1965-12-01	354/18862	2.61537e-09	3.0801e-07	2.68102e-07	12	NACA
Topotecan.UP	68	GOBP_PROTEIN_TARGETING	1965-12-01	441/18862	3.0173e-08	3.29963e-06	2.8721e-06	12	NACA
Topotecan.UP	68	GOBP_MRNA_CATABOLIC_PROCESS	1965-11-01	375/18862	5.67297e-08	5.79021e-06	5.03998e-06	11	YBX1
Topotecan.UP	68	GOBP_RIBONUCLEOPROTEIN_COMPLEX_BIOGENESIS	1965-12-01	473/18862	6.49412e-08	6.21406e-06	5.40892e-06	12	RUVBL1
Topotecan.UP	68	GOBP_RNA_CATABOLIC_PROCESS	1965-11-01	414/18862	1.5401e-07	1.38699e-05	1.20728e-05	11	YBX1
Topotecan.UP	68	GOBP_RIBOSOME_BIOGENESIS	1965-08-01	307/18862	1.01419e-05	0.000862629	0.00075086	8
Topotecan.UP	68	GOBP_RIBONUCLEOPROTEIN_COMPLEX_ASSEMBLY	1965-07-01	224/18862	1.17666e-05	0.000948143	0.000825294	7	RUVBL1
Topotecan.UP	68	GOBP_RRNA_PROCESSING	1965-07-01	228/18862	1.31979e-05	0.0010103	0.000879397	7
Topotecan.UP	68	GOBP_RIBONUCLEOPROTEIN_COMPLEX_SUBUNIT_ORGANIZATION	1965-07-01	231/18862	1.43636e-05	0.00104717	0.000911491	7	RUVBL1
Topotecan.UP	68	GOBP_RRNA_METABOLIC_PROCESS	1965-07-01	238/18862	1.74182e-05	0.00121215	0.00105509	7
Topotecan.UP	68	GOBP_FORMATION_OF_CYTOPLASMIC_TRANSLATION_INITIATION_COMPLEX	1965-03-01	16/18862	2.11836e-05	0.00141009	0.00122739	3
Topotecan.UP	68	GOBP_REGULATION_OF_UBIQUITIN_PROTEIN_LIGASE_ACTIVITY	1965-03-01	23/18862	6.58477e-05	0.0041001	0.00356886	3	PLK1
Topotecan.UP	68	GOBP_NCRNA_PROCESSING	1965-08-01	400/18862	6.69513e-05	0.0041001	0.00356886	8
Topotecan.UP	68	GOBP_RIBOSOMAL_SMALL_SUBUNIT_BIOGENESIS	1965-04-01	75/18862	0.000129908	0.00764961	0.00665846	4
Topotecan.UP	68	GOBP_RNA_LOCALIZATION	1965-06-01	234/18862	0.00015328	0.00869152	0.00756538	6	RUVBL1,YBX1
Topotecan.UP	68	GOBP_CYTOPLASMIC_TRANSLATIONAL_INITIATION	1965-03-01	34/18862	0.000216549	0.0118406	0.0103064	3
Topotecan.UP	68	GOBP_NCRNA_METABOLIC_PROCESS	1965-08-01	492/18862	0.000277197	0.0146341	0.012738	8
Topotecan.UP	68	GOBP_SPINDLE_ASSEMBLY	1965-04-01	114/18862	0.000645051	0.0329191	0.0286538	4	HDAC3,PLK1
Topotecan.UP	68	GOBP_MATURATION_OF_SSU-RRNA	1965-03-01	50/18862	0.000681944	0.0336793	0.0293155	3
Topotecan.UP	68	GOBP_REGULATION_OF_UBIQUITIN-PROTEIN_TRANSFERASE_ACTIVITY	1965-03-01	53/18862	0.000809085	0.0387096	0.0336941	3	PLK1
Topotecan.UP	68	GOBP_POSITIVE_REGULATION_OF_UBIQUITIN_PROTEIN_LIGASE_ACTIVITY	1965-02-01	13/18862	0.000890016	0.0412913	0.0359413	2	PLK1
Topotecan.UP	68	GOBP_NUCLEOSIDE_TRIPHOSPHATE_CATABOLIC_PROCESS	1965-02-01	14/18862	0.00103605	0.0466525	0.0406079	2
Topotecan.UP	68	GOBP_REGULATION_OF_PROTEASOMAL_UBIQUITIN-DEPENDENT_PROTEIN_CATABOLIC_PROCESS	1965-04-01	132/18862	0.00111521	0.0487826	0.0424619	4	PLK1

## Sheet: Supplementary Table 4
Drug	SigSize	Description	GeneRatio	BgRatio	pvalue	p.adjust	qvalue	Count	Regs
5-FU.UP	41	KEGG_RIBOSOME	2015-05-01	88/5245	3.12037e-06	5.92869e-05	5.58381e-05	5
AZD6244.UP	111	KEGG_PATHWAYS_IN_CANCER	1938-10-01	325/5245	7.21481e-05	0.00440103	0.00379727	10	FOXO1
AZD6244.UP	111	KEGG_SMALL_CELL_LUNG_CANCER	1938-05-01	84/5245	0.000309687	0.00944545	0.00814965	5
AZD6244.UP	111	KEGG_P53_SIGNALING_PATHWAY	1938-04-01	68/5245	0.00136892	0.0278346	0.0240161	4
AZD6244.UP	111	KEGG_FOCAL_ADHESION	1938-06-01	199/5245	0.0027663	0.0364236	0.0314267	6
AZD6244.UP	111	KEGG_ECM_RECEPTOR_INTERACTION	1938-04-01	84/5245	0.00298554	0.0364236	0.0314267	4
Bortezomib.DN	58	KEGG_INSULIN_SIGNALING_PATHWAY	2022-09-04	137/5245	5.07119e-05	0.00182563	0.00170819	4
Bortezomib.UP	41	KEGG_APOPTOSIS	2022-05-02	87/5245	0.00263311	0.0184318	0.0110868	2
Cisplatin.UP	107	KEGG_FOCAL_ADHESION	1940-08-01	199/5245	0.000100744	0.0101752	0.0099684	8	ACTN1
Cisplatin.UP	107	KEGG_SMALL_CELL_LUNG_CANCER	1940-05-01	84/5245	0.000395913	0.0199936	0.0195873	5
Docetaxel.DN	77	KEGG_MTOR_SIGNALING_PATHWAY	2014-03-01	52/5245	0.000309814	0.0164202	0.0143493	3
etoposide.DN	58	KEGG_ERBB_SIGNALING_PATHWAY	2022-11-03	87/5245	0.000660727	0.0303934	0.0243426	3
etoposide.DN	58	KEGG_NEUROTROPHIN_SIGNALING_PATHWAY	2022-11-03	126/5245	0.00193973	0.0446137	0.0357318	3
GSK2126458.DN	62	KEGG_THYROID_CANCER	2022-11-02	29/5245	0.00157429	0.0119062	0.00939961	2	NCOA4,TPR
GSK2126458.DN	62	KEGG_SPLICEOSOME	2022-11-03	127/5245	0.00198436	0.0119062	0.00939961	3	HNRNPU
GSK2126458.UP	25	KEGG_STEROID_HORMONE_BIOSYNTHESIS	2022-07-02	55/5245	0.00219233	0.0153463	0.00923084	2
Irinotecan.UP	82	KEGG_RIBOSOME	1940-08-01	88/5245	2.25891e-07	1.53606e-05	1.47424e-05	8
lapatinib.DN	34	KEGG_NEUROTROPHIN_SIGNALING_PATHWAY	2013-04-01	126/5245	0.00019193	0.00479826	0.0044447	4	ZNF274
MG-132.UP	94	KEGG_P53_SIGNALING_PATHWAY	1930-05-01	68/5245	3.49945e-05	0.00195969	0.00195969	5
Nutlin-3.DN	103	KEGG_COLORECTAL_CANCER	2018-03-01	62/5245	0.00113113	0.0441142	0.039292	3	GSK3B
Nutlin-3.UP	96	KEGG_RIBOSOME	1941-09-01	88/5245	1.57157e-08	8.17218e-07	7.77515e-07	9
Palbociclib.DN	17	KEGG_ALDOSTERONE_REGULATED_SODIUM_REABSORPTION	2022-04-02	42/5245	0.000371833	0.0145015	0.0109593	2
Panobinostat.UP	29	KEGG_BLADDER_CANCER	2022-08-02	42/5245	0.00170025	0.0188238	0.00914519	2	E2F1,E2F2
Panobinostat.UP	29	KEGG_DRUG_METABOLISM_OTHER_ENZYMES	2022-08-02	51/5245	0.00250052	0.0188238	0.00914519	2
Panobinostat.UP	29	KEGG_NON_SMALL_CELL_LUNG_CANCER	2022-08-02	54/5245	0.00280003	0.0188238	0.00914519	2	E2F1,E2F2
Panobinostat.UP	29	KEGG_GLIOMA	2022-08-02	65/5245	0.00403581	0.0188238	0.00914519	2	E2F1,E2F2
Panobinostat.UP	29	KEGG_PANCREATIC_CANCER	2022-08-02	70/5245	0.00466791	0.0188238	0.00914519	2	E2F1,E2F2
Panobinostat.UP	29	KEGG_MELANOMA	2022-08-02	71/5245	0.00479954	0.0188238	0.00914519	2	E2F1,E2F2
Panobinostat.UP	29	KEGG_CHRONIC_MYELOID_LEUKEMIA	2022-08-02	73/5245	0.00506796	0.0188238	0.00914519	2	E2F1,E2F2
Panobinostat.UP	29	KEGG_SMALL_CELL_LUNG_CANCER	2022-08-02	84/5245	0.00666617	0.0215506	0.0104699	2	E2F1,E2F2
Panobinostat.UP	29	KEGG_PROSTATE_CANCER	2022-08-02	89/5245	0.00745981	0.0215506	0.0104699	2	E2F1,E2F2
Panobinostat.UP	29	KEGG_CELL_CYCLE	2022-08-02	125/5245	0.0143614	0.0373397	0.0181407	2	E2F1,E2F2
Rapamycin.DN	11	KEGG_GLYCOSAMINOGLYCAN_BIOSYNTHESIS_HEPARAN_SULFATE	2022-02-01	26/5245	0.00989057	0.0494529	0.0208223	1
Topotecan.UP	68	KEGG_RIBOSOME	1932-08-01	88/5245	3.44654e-08	1.72327e-06	1.70513e-06	8
